# Supplementary material for: Crystal structure of bromido-fac-tricarbon­yl[5-(3,4,5-tri­meth­oxy­phen­yl)-3-(pyridin-2-yl)-1H-1,2,4-triazole-κ2 N 2,N 3]rhenium(I) methanol monosolvate
Source: Acta Crystallogr E Crystallogr Commun. 2017 Mar 10;73(Pt 4):484–7. doi: 10.1107/S2056989017003371 (PMC5382604; doi:10.1107/S2056989017003371)
Supplement: Supplementary file 1 [file e-73-00484-sup1.cif]

##############################################################################
#                                                                            #
# This CIF contains the data in a paper accepted for publication in          #
# Acta Crystallographica Section E. It conforms to the requirements of       #
# Notes for Authors for Acta Crystallographica Section E, and has been       #
# peer reviewed under the auspices of the IUCr Commission on Journals.       #
#                                                                            #
# Full details of the Crystallographic Information File format               #
# are given in the paper "The Crystallographic Information File (CIF):       #
# a New Standard Archive File for Crystallography" by S. R. Hall, F. H.      #
# Allen and I. D. Brown [Acta Cryst. (1991), A47, 655-685].                  #
#                                                                            #
# The current version of the core CIF dictionary is obtainable from          #
# ftp://ftp.iucr.org/pub/cif_core.dic.                                       #
#                                                                            #
# Software is freely available for graphical display of the structure(s)     #
# in this CIF. For information consult the CIF software page                 #
# http://www.iucr.org/resources/cif/software.                                #
#                                                                            #
# This file may be used for bona fide research purposes within the           #
# scientific community so long as proper attribution is given to the journal # 
# article from which it was obtained.                                        #
#                                                                            #
##############################################################################
data_I
_database_code_depnum_ccdc_archive 'CCDC 1535292'
_audit_creation_method     SHELXL-97
_journal_date_recd_electronic     2017-02-21
_journal_date_accepted     2017-02-28
_journal_name_full     'Acta Crystallographica, Section E'
_journal_year     2017
_journal_volume     73
_journal_issue      4
_journal_page_first     484
_journal_page_last     487
_journal_paper_category     GM
_journal_paper_doi     10.1107/S2056989017003371
_journal_coeditor_code     WM5372
_publ_contact_author_name     'Marharyta I. Kharlova'
_publ_contact_author_address
;
Department of Inorganic Chemistry
Ukrainian State University of Chemical Technology
Gagarin Ave. 8
Dnipro 49005
Ukraine
;
_publ_contact_author_email     kharlovamargarita@gmail.com
_publ_contact_author_fax     ?
_publ_contact_author_phone     ?
_publ_section_title
;\
Crystal structure of
bromido-<i>fac</i>-tricarbonyl[5-(3,4,5-trimethoxyphenyl)-3-(pyridin-2-yl)-\
1<i>H</i>-1,2,4-triazole-\k^2^<i>N</i>^2^,<i>N</i>^3^]rhenium(I) methanol
monosolvate
;
_publ_section_title_footnote     .
loop_
    _publ_author_name
    _publ_author_footnote
    _publ_author_address
    'Kharlova, Marharyta I.' .
;
Department of Inorganic Chemistry,
Ukrainian State University of Chemical Technology,
Gagarin Ave. 8, Dnipro 49005,
Ukraine
;
    'Piletska, Kseniia O.' .
;
Department of Inorganic Chemistry,
Ukrainian State University of Chemical Technology,
Gagarin Ave. 8, Dnipro 49005,
Ukraine
;
    'Domasevitch, Kostiantyn V.' .
;
Inorganic Chemistry Department, National Taras Shevchenko University of Kyiv,
Volodymyrska Street 64/13, Kyiv 01601,
Ukraine
;
    'Shtemenko, Alexander V.' .
;
Department of Inorganic Chemistry,
Ukrainian State University of Chemical Technology,
Gagarin Ave. 8, Dnipro 49005,
Ukraine
;
_publ_section_synopsis
;
The Re^I^ atom in the title methanol solvate is coordinated octahedrally by two
N atoms of the chelating organic ligand, one Br atom and three facially
configured carbonyl ligands. Hydrogen bonds between the complex and methanol
solvent molecules lead to a layered arrangement in the structure.
;
_chemical_name_systematic
;\
Bromido-<i>fac</i>-tricarbonyl[5-(3,4,5-trimethoxyphenyl)-3-(pyridin-2-yl)-\
1<i>H</i>-1,2,4-triazole-\k^2^<i>N</i>^2^,<i>N</i>^3^]rhenium(I) methanol
monosolvate
;
_chemical_name_common     ?
_chemical_formula_moiety     'C19 H16 Br N4 O6 Re, C H4 O'
_chemical_formula_sum     'C20 H20 Br N4 O7 Re'
_chemical_formula_iupac     '[Re Br (C16 H16 N4 O3) (C O)3], C H4 O'
_chemical_formula_weight     694.51
_chemical_melting_point     ?
_symmetry_cell_setting     triclinic
_symmetry_space_group_name_H-M     'P -1'
_space_group_name_Hall     '-P 1'
loop_
    _symmetry_equiv_pos_as_xyz
    'x, y, z'
    '-x, -y, -z'
_cell_length_a     10.9569(6)
_cell_length_b     11.0012(6)
_cell_length_c     11.9738(7)
_cell_angle_alpha     69.073(6)
_cell_angle_beta     75.593(7)
_cell_angle_gamma     61.409(6)
_cell_volume     1178.37(14)
_cell_formula_units_Z     2
_cell_measurement_reflns_used     8000
_cell_measurement_theta_min     2.43
_cell_measurement_theta_max     27.99
_cell_measurement_temperature     213(2)
_exptl_crystal_description     prism
_exptl_crystal_colour     yellow
_exptl_crystal_size_max     0.21
_exptl_crystal_size_mid     0.18
_exptl_crystal_size_min     0.15
_exptl_crystal_density_diffrn     1.957
_exptl_crystal_density_method     'not measured'
_exptl_crystal_F_000     668
_exptl_absorpt_coefficient_mu     6.899
_exptl_absorpt_correction_type     numerical
_exptl_absorpt_process_details
;
(<i>X-RED</i> and <i>X-SHAPE</i>; Stoe & Cie, 1999)
;
_exptl_absorpt_correction_T_min     0.3252
_exptl_absorpt_correction_T_max     0.4243
_exptl_special_details     ?
_diffrn_ambient_temperature     213(2)
_diffrn_radiation_type     MoK\a
_diffrn_radiation_wavelength     0.71073
_diffrn_radiation_source     'fine-focus sealed tube'
_diffrn_radiation_monochromator     graphite
_diffrn_measurement_device_type     'Stoe IPDS'
_diffrn_measurement_method     '\f oscillation scans'
_diffrn_reflns_number     22150
_diffrn_reflns_av_R_equivalents     0.0535
_diffrn_reflns_av_sigmaI/netI     0.0486
_diffrn_reflns_theta_min     2.43
_diffrn_reflns_theta_max     27.99
_diffrn_reflns_theta_full     27.99
_diffrn_measured_fraction_theta_max     0.992
_diffrn_measured_fraction_theta_full     0.992
_diffrn_reflns_limit_h_min     -14
_diffrn_reflns_limit_h_max     14
_diffrn_reflns_limit_k_min     -14
_diffrn_reflns_limit_k_max     14
_diffrn_reflns_limit_l_min     -15
_diffrn_reflns_limit_l_max     15
_diffrn_standards_decay_%     0
_refine_special_details
;
 Refinement of F^2^ against ALL reflections.  The weighted R-factor wR and
 goodness of fit S are based on F^2^, conventional R-factors R are based
 on F, with F set to zero for negative F^2^. The threshold expression of
 F^2^ > 2sigma(F^2^) is used only for calculating R-factors(gt) etc. and is
 not relevant to the choice of reflections for refinement.  R-factors based
 on F^2^ are statistically about twice as large as those based on F, and R-
 factors based on ALL data will be even larger.
;
_reflns_number_total     5649
_reflns_number_gt     4658
_reflns_threshold_expression     >2sigma(I)
_refine_ls_structure_factor_coef     Fsqd
_refine_ls_matrix_type     full
_refine_ls_R_factor_all     0.0271
_refine_ls_R_factor_gt     0.0189
_refine_ls_wR_factor_gt     0.0333
_refine_ls_wR_factor_ref     0.0339
_refine_ls_goodness_of_fit_ref     0.836
_refine_ls_restrained_S_all     0.836
_refine_ls_number_reflns     5649
_refine_ls_number_parameters     302
_refine_ls_number_restraints     0
_refine_ls_hydrogen_treatment     constr
_refine_ls_weighting_scheme     calc
_refine_ls_weighting_details
         'calc w=1/[\s^2^(Fo^2^)+(0.0070P)^2^+0.0000P] where P=(Fo^2^+2Fc^2^)/3'
_atom_sites_solution_hydrogens     geom
_atom_sites_solution_primary     direct
_atom_sites_solution_secondary     difmap
_refine_ls_shift/su_max     0.002
_refine_ls_shift/su_mean     0.000
_refine_diff_density_max     0.770
_refine_diff_density_min     -0.981
_refine_ls_extinction_method     none
loop_
    _atom_type_symbol
    _atom_type_description
    _atom_type_scat_dispersion_real
    _atom_type_scat_dispersion_imag
    _atom_type_scat_source
    'C' 'C' 0.0033 0.0016
                         'International Tables Vol C Tables 4.2.6.8 and 6.1.1.4'
    'H' 'H' 0.0000 0.0000
                         'International Tables Vol C Tables 4.2.6.8 and 6.1.1.4'
    'N' 'N' 0.0061 0.0033
                         'International Tables Vol C Tables 4.2.6.8 and 6.1.1.4'
    'O' 'O' 0.0106 0.0060
                         'International Tables Vol C Tables 4.2.6.8 and 6.1.1.4'
    'Br' 'Br' -0.2901 2.4595
                         'International Tables Vol C Tables 4.2.6.8 and 6.1.1.4'
    'Re' 'Re' -1.0185 7.2310
                         'International Tables Vol C Tables 4.2.6.8 and 6.1.1.4'
_computing_data_collection
;
IPDS (Stoe & Cie, 2000)
;
_computing_cell_refinement
;
IPDS (Stoe & Cie, 2000)
;
_computing_data_reduction
;
IPDS (Stoe & Cie, 2000)
;
_computing_structure_solution
;
SHELXS97 (Sheldrick, 2008)
;
_computing_structure_refinement
;
SHELXL97 (Sheldrick, 2008)
;
_computing_molecular_graphics
;
DIAMOND (Brandenburg, 1999)
;
_computing_publication_material
;
WinGX (Farrugia, 2012)
;
loop_
    _atom_site_type_symbol
    _atom_site_label
    _atom_site_fract_x
    _atom_site_fract_y
    _atom_site_fract_z
    _atom_site_U_iso_or_equiv
    _atom_site_adp_type
    _atom_site_calc_flag
    _atom_site_refinement_flags
    _atom_site_occupancy
    _atom_site_symmetry_multiplicity
    _atom_site_disorder_assembly
    _atom_site_disorder_group
    Re Re1 0.154206(13) 0.050031(12) 0.169575(9) 0.02510(3) Uani d . 1 1 . .
    Br Br1 0.25284(3) 0.20300(3) 0.21180(2) 0.03551(7) Uani d . 1 1 . .
    O O1 0.0338(3) -0.1259(3) 0.1269(2) 0.0619(7) Uani d . 1 1 . .
    O O2 0.4513(3) -0.1785(3) 0.1342(2) 0.0647(7) Uani d . 1 1 . .
    O O3 0.1502(3) -0.1065(3) 0.43714(17) 0.0564(6) Uani d . 1 1 . .
    O O4 0.0599(2) 0.6925(2) -0.58379(15) 0.0424(5) Uani d . 1 1 . .
    O O5 0.3238(2) 0.5465(3) -0.66521(15) 0.0496(6) Uani d . 1 1 . .
    O O6 0.4851(2) 0.2842(3) -0.53647(19) 0.0588(7) Uani d . 1 1 . .
    O O7 0.5906(2) 0.0402(3) 0.1603(2) 0.0607(6) Uani d . 1 1 . .
    H H1O 0.5022 0.0743 0.1740 0.091 Uiso d R 1 1 . .
    N N1 0.1308(2) 0.1987(2) -0.00751(16) 0.0251(5) Uani d . 1 1 . .
    N N2 0.2059(2) 0.2076(2) -0.11623(17) 0.0277(5) Uani d . 1 1 . .
    H H1N 0.2870 0.1422 -0.1341 0.042 Uiso calc R 1 1 . .
    N N3 0.0134(2) 0.4101(2) -0.13551(17) 0.0276(5) Uani d . 1 1 . .
    N N4 -0.0517(2) 0.2340(2) 0.17886(16) 0.0261(5) Uani d . 1 1 . .
    C C1 0.0776(3) -0.0582(3) 0.1415(2) 0.0372(7) Uani d . 1 1 . .
    C C2 0.3389(3) -0.0940(3) 0.1465(2) 0.0374(7) Uani d . 1 1 . .
    C C3 0.1518(3) -0.0502(3) 0.3364(2) 0.0337(6) Uani d . 1 1 . .
    C C4 0.0180(3) 0.3209(3) -0.02390(19) 0.0236(5) Uani d . 1 1 . .
    C C5 0.1328(3) 0.3353(3) -0.1915(2) 0.0258(5) Uani d . 1 1 . .
    C C6 -0.0881(3) 0.3444(3) 0.0779(2) 0.0256(5) Uani d . 1 1 . .
    C C7 -0.2134(3) 0.4647(3) 0.0716(2) 0.0330(6) Uani d . 1 1 . .
    H H7 -0.2349 0.5395 -0.0004 0.040 Uiso calc R 1 1 . .
    C C8 -0.3074(3) 0.4739(3) 0.1731(3) 0.0393(7) Uani d . 1 1 . .
    H H8 -0.3944 0.5547 0.1712 0.047 Uiso calc R 1 1 . .
    C C9 -0.2715(3) 0.3632(3) 0.2763(2) 0.0402(7) Uani d . 1 1 . .
    H H9 -0.3335 0.3675 0.3465 0.048 Uiso calc R 1 1 . .
    C C10 -0.1442(3) 0.2460(3) 0.2766(2) 0.0346(6) Uani d . 1 1 . .
    H H10 -0.1209 0.1709 0.3482 0.042 Uiso calc R 1 1 . .
    C C11 0.1808(3) 0.3865(3) -0.3176(2) 0.0292(6) Uani d . 1 1 . .
    C C12 0.0921(3) 0.5169(3) -0.3878(2) 0.0311(6) Uani d . 1 1 . .
    H H12 0.0019 0.5697 -0.3557 0.037 Uiso calc R 1 1 . .
    C C13 0.1380(3) 0.5683(3) -0.5059(2) 0.0335(6) Uani d . 1 1 . .
    C C14 0.2732(3) 0.4897(3) -0.5527(2) 0.0374(7) Uani d . 1 1 . .
    C C15 0.3585(3) 0.3574(3) -0.4825(2) 0.0392(7) Uani d . 1 1 . .
    C C16 0.3131(3) 0.3051(3) -0.3641(2) 0.0363(7) Uani d . 1 1 . .
    H H16 0.3713 0.2156 -0.3160 0.044 Uiso calc R 1 1 . .
    C C17 -0.0765(4) 0.7778(3) -0.5387(3) 0.0465(8) Uani d . 1 1 . .
    H H17A -0.1313 0.7229 -0.5112 0.070 Uiso calc R 1 1 . .
    H H17B -0.1212 0.8642 -0.6019 0.070 Uiso calc R 1 1 . .
    H H17C -0.0701 0.8046 -0.4721 0.070 Uiso calc R 1 1 . .
    C C18 0.2920(4) 0.5205(4) -0.7592(3) 0.0544(9) Uani d . 1 1 . .
    H H18A 0.3399 0.4181 -0.7525 0.082 Uiso calc R 1 1 . .
    H H18B 0.3221 0.5733 -0.8358 0.082 Uiso calc R 1 1 . .
    H H18C 0.1920 0.5521 -0.7538 0.082 Uiso calc R 1 1 . .
    C C19 0.5582(4) 0.1362(5) -0.4788(4) 0.0857(14) Uani d . 1 1 . .
    H H19A 0.5877 0.1254 -0.4045 0.128 Uiso calc R 1 1 . .
    H H19B 0.6395 0.0928 -0.5309 0.128 Uiso calc R 1 1 . .
    H H19C 0.4977 0.0888 -0.4613 0.128 Uiso calc R 1 1 . .
    C C20 0.6343(5) 0.1423(5) 0.1534(5) 0.0861(14) Uani d . 1 1 . .
    H H20A 0.6044 0.1685 0.2282 0.129 Uiso calc R 1 1 . .
    H H20B 0.5936 0.2272 0.0878 0.129 Uiso calc R 1 1 . .
    H H20C 0.7353 0.1024 0.1395 0.129 Uiso calc R 1 1 . .
loop_
    _atom_site_aniso_label
    _atom_site_aniso_U_11
    _atom_site_aniso_U_22
    _atom_site_aniso_U_33
    _atom_site_aniso_U_12
    _atom_site_aniso_U_13
    _atom_site_aniso_U_23
    Re1 0.02840(6) 0.02390(6) 0.02089(5) -0.01144(4) -0.00314(3) -0.00318(3)
    Br1 0.03337(16) 0.03401(17) 0.04178(14) -0.01567(13) -0.00360(12)
                                                                    -0.01181(12)
    O1 0.088(2) 0.0571(16) 0.0582(14) -0.0442(15) -0.0299(13) -0.0010(12)
    O2 0.0457(15) 0.0503(16) 0.0727(16) 0.0050(13) -0.0118(12) -0.0217(12)
    O3 0.0822(18) 0.0659(16) 0.0272(10) -0.0472(15) -0.0099(10) 0.0052(10)
    O4 0.0561(14) 0.0372(12) 0.0284(9) -0.0229(11) -0.0026(9) -0.0001(8)
    O5 0.0627(15) 0.0786(16) 0.0239(9) -0.0539(14) 0.0066(9) -0.0060(9)
    O6 0.0325(12) 0.0807(19) 0.0418(11) -0.0187(13) 0.0098(9) -0.0108(11)
    O7 0.0342(13) 0.0493(15) 0.0909(17) -0.0084(12) 0.0067(12) -0.0335(13)
    N1 0.0260(12) 0.0283(12) 0.0190(9) -0.0126(10) 0.0005(8) -0.0049(8)
    N2 0.0231(11) 0.0347(13) 0.0223(10) -0.0118(10) 0.0026(8) -0.0090(9)
    N3 0.0268(12) 0.0283(12) 0.0256(10) -0.0136(10) 0.0001(9) -0.0045(9)
    N4 0.0261(12) 0.0302(12) 0.0223(9) -0.0149(10) 0.0005(8) -0.0057(8)
    C1 0.055(2) 0.0295(16) 0.0275(13) -0.0215(15) -0.0095(12) 0.0000(11)
    C2 0.0396(18) 0.0311(17) 0.0327(14) -0.0084(15) -0.0097(12) -0.0050(12)
    C3 0.0403(17) 0.0340(16) 0.0288(13) -0.0204(14) -0.0052(11) -0.0036(11)
    C4 0.0228(13) 0.0272(14) 0.0210(10) -0.0123(11) -0.0026(9) -0.0042(9)
    C5 0.0245(13) 0.0302(15) 0.0245(11) -0.0156(12) -0.0021(10) -0.0042(10)
    C6 0.0267(14) 0.0281(14) 0.0252(11) -0.0151(12) -0.0013(10) -0.0071(10)
    C7 0.0294(15) 0.0302(16) 0.0363(13) -0.0111(13) -0.0043(11) -0.0075(11)
    C8 0.0273(15) 0.0377(18) 0.0515(16) -0.0126(14) 0.0053(13) -0.0190(14)
    C9 0.0362(17) 0.049(2) 0.0382(14) -0.0234(16) 0.0148(12) -0.0212(14)
    C10 0.0394(17) 0.0419(18) 0.0258(12) -0.0254(15) 0.0047(11) -0.0070(11)
    C11 0.0306(15) 0.0369(16) 0.0239(11) -0.0202(13) -0.0006(10) -0.0062(10)
    C12 0.0366(16) 0.0359(16) 0.0246(11) -0.0220(13) -0.0003(11) -0.0054(11)
    C13 0.0464(18) 0.0344(16) 0.0251(12) -0.0260(15) -0.0045(12) -0.0012(11)
    C14 0.0446(18) 0.056(2) 0.0238(12) -0.0368(16) 0.0029(12) -0.0070(12)
    C15 0.0284(15) 0.062(2) 0.0294(13) -0.0249(15) 0.0052(11) -0.0125(13)
    C16 0.0296(15) 0.0466(18) 0.0267(12) -0.0179(14) -0.0026(11) -0.0015(12)
    C17 0.053(2) 0.0380(19) 0.0382(15) -0.0163(16) -0.0077(14) -0.0012(13)
    C18 0.064(2) 0.075(3) 0.0333(15) -0.039(2) 0.0008(15) -0.0156(16)
    C19 0.045(2) 0.098(4) 0.087(3) -0.021(2) 0.031(2) -0.036(3)
    C20 0.060(3) 0.086(3) 0.134(4) -0.029(3) -0.005(3) -0.062(3)
_geom_special_details
;
 All esds (except the esd in the dihedral angle between two l.s. planes)
 are estimated using the full covariance matrix.  The cell esds are taken
 into account individually in the estimation of esds in distances, angles
 and torsion angles; correlations between esds in cell parameters are only
 used when they are defined by crystal symmetry.  An approximate (isotropic)
 treatment of cell esds is used for estimating esds involving l.s. planes.
;
loop_
    _geom_bond_atom_site_label_1
    _geom_bond_atom_site_label_2
    _geom_bond_site_symmetry_2
    _geom_bond_distance
    _geom_bond_publ_flag
    Re1 C1 . 1.902(3) ?
    Re1 C3 . 1.907(3) ?
    Re1 C2 . 1.910(3) ?
    Re1 N1 . 2.1515(18) ?
    Re1 N4 . 2.205(2) ?
    Re1 Br1 . 2.6222(3) ?
    O1 C1 . 1.137(3) ?
    O2 C2 . 1.146(4) ?
    O3 C3 . 1.142(3) ?
    O4 C13 . 1.355(3) ?
    O4 C17 . 1.423(4) ?
    O5 C14 . 1.368(3) ?
    O5 C18 . 1.410(4) ?
    O6 C15 . 1.359(4) ?
    O6 C19 . 1.412(5) ?
    O7 C20 . 1.388(5) ?
    O7 H1O . 0.8500 ?
    N1 C4 . 1.310(3) ?
    N1 N2 . 1.354(3) ?
    N2 C5 . 1.344(3) ?
    N2 H1N . 0.8700 ?
    N3 C5 . 1.329(3) ?
    N3 C4 . 1.342(3) ?
    N4 C10 . 1.344(3) ?
    N4 C6 . 1.350(3) ?
    C4 C6 . 1.462(3) ?
    C5 C11 . 1.468(3) ?
    C6 C7 . 1.372(4) ?
    C7 C8 . 1.383(4) ?
    C7 H7 . 0.9400 ?
    C8 C9 . 1.369(4) ?
    C8 H8 . 0.9400 ?
    C9 C10 . 1.373(4) ?
    C9 H9 . 0.9400 ?
    C10 H10 . 0.9400 ?
    C11 C12 . 1.385(4) ?
    C11 C16 . 1.388(4) ?
    C12 C13 . 1.386(3) ?
    C12 H12 . 0.9400 ?
    C13 C14 . 1.401(4) ?
    C14 C15 . 1.383(4) ?
    C15 C16 . 1.389(4) ?
    C16 H16 . 0.9400 ?
    C17 H17A . 0.9700 ?
    C17 H17B . 0.9700 ?
    C17 H17C . 0.9700 ?
    C18 H18A . 0.9700 ?
    C18 H18B . 0.9700 ?
    C18 H18C . 0.9700 ?
    C19 H19A . 0.9700 ?
    C19 H19B . 0.9700 ?
    C19 H19C . 0.9700 ?
    C20 H20A . 0.9700 ?
    C20 H20B . 0.9700 ?
    C20 H20C . 0.9700 ?
loop_
    _geom_angle_atom_site_label_1
    _geom_angle_atom_site_label_2
    _geom_angle_atom_site_label_3
    _geom_angle_site_symmetry_1
    _geom_angle_site_symmetry_3
    _geom_angle
    _geom_angle_publ_flag
    C1 Re1 C3 . . 90.15(11) ?
    C1 Re1 C2 . . 90.62(13) ?
    C3 Re1 C2 . . 88.74(12) ?
    C1 Re1 N1 . . 95.06(9) ?
    C3 Re1 N1 . . 169.20(10) ?
    C2 Re1 N1 . . 100.64(10) ?
    C1 Re1 N4 . . 92.83(11) ?
    C3 Re1 N4 . . 96.92(10) ?
    C2 Re1 N4 . . 173.36(10) ?
    N1 Re1 N4 . . 73.41(7) ?
    C1 Re1 Br1 . . 178.32(9) ?
    C3 Re1 Br1 . . 89.23(8) ?
    C2 Re1 Br1 . . 90.92(9) ?
    N1 Re1 Br1 . . 85.31(6) ?
    N4 Re1 Br1 . . 85.70(6) ?
    C13 O4 C17 . . 117.1(2) ?
    C14 O5 C18 . . 114.9(2) ?
    C15 O6 C19 . . 117.1(2) ?
    C20 O7 H1O . . 109.6 ?
    C4 N1 N2 . . 104.04(18) ?
    C4 N1 Re1 . . 118.20(15) ?
    N2 N1 Re1 . . 137.71(17) ?
    C5 N2 N1 . . 107.9(2) ?
    C5 N2 H1N . . 126.1 ?
    N1 N2 H1N . . 126.1 ?
    C5 N3 C4 . . 102.6(2) ?
    C10 N4 C6 . . 117.0(2) ?
    C10 N4 Re1 . . 125.62(18) ?
    C6 N4 Re1 . . 117.35(15) ?
    O1 C1 Re1 . . 178.2(3) ?
    O2 C2 Re1 . . 177.9(3) ?
    O3 C3 Re1 . . 177.7(3) ?
    N1 C4 N3 . . 114.7(2) ?
    N1 C4 C6 . . 117.8(2) ?
    N3 C4 C6 . . 127.5(2) ?
    N3 C5 N2 . . 110.8(2) ?
    N3 C5 C11 . . 124.8(2) ?
    N2 C5 C11 . . 124.4(2) ?
    N4 C6 C7 . . 123.1(2) ?
    N4 C6 C4 . . 113.1(2) ?
    C7 C6 C4 . . 123.8(2) ?
    C6 C7 C8 . . 118.8(3) ?
    C6 C7 H7 . . 120.6 ?
    C8 C7 H7 . . 120.6 ?
    C9 C8 C7 . . 118.7(3) ?
    C9 C8 H8 . . 120.6 ?
    C7 C8 H8 . . 120.6 ?
    C8 C9 C10 . . 119.5(2) ?
    C8 C9 H9 . . 120.2 ?
    C10 C9 H9 . . 120.2 ?
    N4 C10 C9 . . 122.8(2) ?
    N4 C10 H10 . . 118.6 ?
    C9 C10 H10 . . 118.6 ?
    C12 C11 C16 . . 121.3(2) ?
    C12 C11 C5 . . 118.7(2) ?
    C16 C11 C5 . . 120.0(2) ?
    C11 C12 C13 . . 119.2(3) ?
    C11 C12 H12 . . 120.4 ?
    C13 C12 H12 . . 120.4 ?
    O4 C13 C12 . . 124.5(3) ?
    O4 C13 C14 . . 115.4(2) ?
    C12 C13 C14 . . 120.1(3) ?
    O5 C14 C15 . . 119.8(3) ?
    O5 C14 C13 . . 120.3(3) ?
    C15 C14 C13 . . 119.9(2) ?
    O6 C15 C14 . . 116.3(2) ?
    O6 C15 C16 . . 123.4(3) ?
    C14 C15 C16 . . 120.3(3) ?
    C11 C16 C15 . . 119.2(3) ?
    C11 C16 H16 . . 120.4 ?
    C15 C16 H16 . . 120.4 ?
    O4 C17 H17A . . 109.5 ?
    O4 C17 H17B . . 109.5 ?
    H17A C17 H17B . . 109.5 ?
    O4 C17 H17C . . 109.5 ?
    H17A C17 H17C . . 109.5 ?
    H17B C17 H17C . . 109.5 ?
    O5 C18 H18A . . 109.5 ?
    O5 C18 H18B . . 109.5 ?
    H18A C18 H18B . . 109.5 ?
    O5 C18 H18C . . 109.5 ?
    H18A C18 H18C . . 109.5 ?
    H18B C18 H18C . . 109.5 ?
    O6 C19 H19A . . 109.5 ?
    O6 C19 H19B . . 109.5 ?
    H19A C19 H19B . . 109.5 ?
    O6 C19 H19C . . 109.5 ?
    H19A C19 H19C . . 109.5 ?
    H19B C19 H19C . . 109.5 ?
    O7 C20 H20A . . 109.5 ?
    O7 C20 H20B . . 109.5 ?
    H20A C20 H20B . . 109.5 ?
    O7 C20 H20C . . 109.5 ?
    H20A C20 H20C . . 109.5 ?
    H20B C20 H20C . . 109.5 ?
loop_
    _geom_torsion_atom_site_label_1
    _geom_torsion_atom_site_label_2
    _geom_torsion_atom_site_label_3
    _geom_torsion_atom_site_label_4
    _geom_torsion_site_symmetry_1
    _geom_torsion_site_symmetry_2
    _geom_torsion_site_symmetry_3
    _geom_torsion_site_symmetry_4
    _geom_torsion
    _geom_torsion_publ_flag
    C1 Re1 N1 C4 . . . . 94.2(2) ?
    C3 Re1 N1 C4 . . . . -24.3(7) ?
    C2 Re1 N1 C4 . . . . -174.2(2) ?
    N4 Re1 N1 C4 . . . . 2.79(18) ?
    Br1 Re1 N1 C4 . . . . -84.12(18) ?
    C1 Re1 N1 N2 . . . . -88.8(3) ?
    C3 Re1 N1 N2 . . . . 152.7(5) ?
    C2 Re1 N1 N2 . . . . 2.8(3) ?
    N4 Re1 N1 N2 . . . . 179.8(3) ?
    Br1 Re1 N1 N2 . . . . 92.9(2) ?
    C4 N1 N2 C5 . . . . -0.1(3) ?
    Re1 N1 N2 C5 . . . . -177.32(19) ?
    C1 Re1 N4 C10 . . . . 83.7(2) ?
    C3 Re1 N4 C10 . . . . -6.7(2) ?
    N1 Re1 N4 C10 . . . . 178.2(2) ?
    Br1 Re1 N4 C10 . . . . -95.4(2) ?
    C1 Re1 N4 C6 . . . . -96.34(19) ?
    C3 Re1 N4 C6 . . . . 173.17(19) ?
    N1 Re1 N4 C6 . . . . -1.90(18) ?
    Br1 Re1 N4 C6 . . . . 84.47(18) ?
    N2 N1 C4 N3 . . . . -0.3(3) ?
    Re1 N1 C4 N3 . . . . 177.60(16) ?
    N2 N1 C4 C6 . . . . 178.8(2) ?
    Re1 N1 C4 C6 . . . . -3.3(3) ?
    C5 N3 C4 N1 . . . . 0.5(3) ?
    C5 N3 C4 C6 . . . . -178.4(2) ?
    C4 N3 C5 N2 . . . . -0.6(3) ?
    C4 N3 C5 C11 . . . . -178.8(2) ?
    N1 N2 C5 N3 . . . . 0.4(3) ?
    N1 N2 C5 C11 . . . . 178.7(2) ?
    C10 N4 C6 C7 . . . . -0.4(4) ?
    Re1 N4 C6 C7 . . . . 179.7(2) ?
    C10 N4 C6 C4 . . . . -179.2(2) ?
    Re1 N4 C6 C4 . . . . 0.9(3) ?
    N1 C4 C6 N4 . . . . 1.6(3) ?
    N3 C4 C6 N4 . . . . -179.5(2) ?
    N1 C4 C6 C7 . . . . -177.2(3) ?
    N3 C4 C6 C7 . . . . 1.7(4) ?
    N4 C6 C7 C8 . . . . -0.1(4) ?
    C4 C6 C7 C8 . . . . 178.5(2) ?
    C6 C7 C8 C9 . . . . 0.6(4) ?
    C7 C8 C9 C10 . . . . -0.4(4) ?
    C6 N4 C10 C9 . . . . 0.6(4) ?
    Re1 N4 C10 C9 . . . . -179.5(2) ?
    C8 C9 C10 N4 . . . . -0.2(5) ?
    N3 C5 C11 C12 . . . . -5.7(4) ?
    N2 C5 C11 C12 . . . . 176.3(2) ?
    N3 C5 C11 C16 . . . . 174.0(3) ?
    N2 C5 C11 C16 . . . . -4.0(4) ?
    C16 C11 C12 C13 . . . . -1.6(4) ?
    C5 C11 C12 C13 . . . . 178.1(2) ?
    C17 O4 C13 C12 . . . . 2.6(4) ?
    C17 O4 C13 C14 . . . . -178.0(3) ?
    C11 C12 C13 O4 . . . . 178.6(3) ?
    C11 C12 C13 C14 . . . . -0.8(4) ?
    C18 O5 C14 C15 . . . . 96.3(3) ?
    C18 O5 C14 C13 . . . . -87.1(4) ?
    O4 C13 C14 O5 . . . . 7.0(4) ?
    C12 C13 C14 O5 . . . . -173.6(2) ?
    O4 C13 C14 C15 . . . . -176.4(3) ?
    C12 C13 C14 C15 . . . . 3.0(4) ?
    C19 O6 C15 C14 . . . . -164.1(3) ?
    C19 O6 C15 C16 . . . . 15.2(5) ?
    O5 C14 C15 O6 . . . . -6.9(4) ?
    C13 C14 C15 O6 . . . . 176.4(3) ?
    O5 C14 C15 C16 . . . . 173.7(3) ?
    C13 C14 C15 C16 . . . . -2.9(4) ?
    C12 C11 C16 C15 . . . . 1.7(4) ?
    C5 C11 C16 C15 . . . . -178.0(3) ?
    O6 C15 C16 C11 . . . . -178.7(3) ?
    C14 C15 C16 C11 . . . . 0.6(4) ?
loop_
    _geom_hbond_atom_site_label_D
    _geom_hbond_atom_site_label_H
    _geom_hbond_atom_site_label_A
    _geom_hbond_site_symmetry_A
    _geom_hbond_distance_DH
    _geom_hbond_distance_HA
    _geom_hbond_distance_DA
    _geom_hbond_angle_DHA
    _geom_hbond_publ_flag
    O7 H1O Br1 . 0.85 2.41 3.255(2) 172 yes
    N2 H1N O7 2_655 0.87 1.89 2.703(3) 154 yes
    C7 H7 Br1 2_565 0.94 3.01 3.927(3) 165 yes
    C8 H8 O2 1_465 0.94 2.52 3.390(4) 153 yes
    C9 H9 O6 1_456 0.94 2.49 3.278(3) 142 yes
    C10 H10 O3 2_556 0.94 2.39 3.215(3) 146 yes
_iucr_refine_instructions_details
;
#---------------------------------------------------------
TITL ip1866 in P-1
CELL  0.71073  10.9569  11.0012  11.9738   69.073   75.593   61.409
ZERR     2.00   0.0006   0.0006   0.0007    0.006    0.007    0.006
LATT   1
SFAC  C    H    N    O    BR   RE
UNIT  40   40   8    14   2    2
MERG   2
OMIT     3   3   2
OMIT    -1   0   1
FMAP   2
PLAN   10
SIZE     0.15   0.18   0.21
ACTA
BOND   $H
EQIV $1 1-X, -Y, -Z
RTAB O..O O7 BR1
RTAB O..O N2 O7_$1
RTAB H..O H1O BR1
RTAB H..O H1N O7_$1
RTAB XHY O7 H1O BR1
RTAB XHY N2 H1N O7_$1
CONF
LIST   4
L.S.   6
TEMP   -60.00
WGHT    0.007000
FVAR       0.38097
RE1   6    0.154206    0.050031    0.169575    11.00000    0.02840    0.02390 =
         0.02089   -0.00318   -0.00314   -0.01144
BR1   5    0.252838    0.203004    0.211795    11.00000    0.03337    0.03401 =
         0.04178   -0.01181   -0.00360   -0.01567
O1    4    0.033823   -0.125920    0.126905    11.00000    0.08773    0.05706 =
         0.05816   -0.00104   -0.02990   -0.04416
O2    4    0.451317   -0.178509    0.134192    11.00000    0.04571    0.05027 =
         0.07271   -0.02174   -0.01177    0.00496
O3    4    0.150228   -0.106536    0.437140    11.00000    0.08223    0.06593 =
         0.02719    0.00525   -0.00992   -0.04724
O4    4    0.059914    0.692457   -0.583787    11.00000    0.05606    0.03723 =
         0.02841   -0.00010   -0.00260   -0.02288
O5    4    0.323775    0.546471   -0.665212    11.00000    0.06273    0.07856 =
         0.02389   -0.00604    0.00663   -0.05387
O6    4    0.485098    0.284232   -0.536474    11.00000    0.03253    0.08074 =
         0.04178   -0.01081    0.00979   -0.01869
O7    4    0.590603    0.040179    0.160257    11.00000    0.03422    0.04934 =
         0.09094   -0.03350    0.00673   -0.00841
AFIX   3
H1O   2    0.502153    0.074259    0.173987    11.00000   -1.50000
AFIX   0
N1    3    0.130792    0.198731   -0.007507    11.00000    0.02599    0.02833 =
         0.01898   -0.00485    0.00055   -0.01258
N2    3    0.205863    0.207604   -0.116234    11.00000    0.02314    0.03470 =
         0.02228   -0.00895    0.00262   -0.01179
AFIX  43
H1N   2    0.287004    0.142233   -0.134136    11.00000   -1.50000
AFIX   0
N3    3    0.013428    0.410088   -0.135507    11.00000    0.02678    0.02833 =
         0.02564   -0.00453    0.00013   -0.01355
N4    3   -0.051676    0.234019    0.178865    11.00000    0.02613    0.03024 =
         0.02226   -0.00573    0.00053   -0.01491
C1    1    0.077640   -0.058182    0.141504    11.00000    0.05502    0.02954 =
         0.02750    0.00004   -0.00952   -0.02152
C2    1    0.338924   -0.094027    0.146531    11.00000    0.03965    0.03111 =
         0.03272   -0.00498   -0.00969   -0.00841
C3    1    0.151757   -0.050241    0.336403    11.00000    0.04033    0.03405 =
         0.02883   -0.00365   -0.00524   -0.02035
C4    1    0.017963    0.320883   -0.023904    11.00000    0.02276    0.02716 =
         0.02096   -0.00420   -0.00257   -0.01233
C5    1    0.132790    0.335273   -0.191540    11.00000    0.02447    0.03022 =
         0.02450   -0.00422   -0.00205   -0.01558
C6    1   -0.088114    0.344369    0.077895    11.00000    0.02666    0.02808 =
         0.02515   -0.00708   -0.00126   -0.01507
C7    1   -0.213417    0.464693    0.071597    11.00000    0.02936    0.03016 =
         0.03632   -0.00755   -0.00429   -0.01109
AFIX  43
H7    2   -0.234940    0.539453   -0.000356    11.00000   -1.20000
AFIX   0
C8    1   -0.307447    0.473928    0.173073    11.00000    0.02729    0.03772 =
         0.05152   -0.01900    0.00528   -0.01260
AFIX  43
H8    2   -0.394393    0.554677    0.171182    11.00000   -1.20000
AFIX   0
C9    1   -0.271485    0.363250    0.276299    11.00000    0.03619    0.04945 =
         0.03822   -0.02122    0.01478   -0.02339
AFIX  43
H9    2   -0.333464    0.367474    0.346504    11.00000   -1.20000
AFIX   0
C10   1   -0.144234    0.245999    0.276583    11.00000    0.03939    0.04185 =
         0.02580   -0.00696    0.00466   -0.02541
AFIX  43
H10   2   -0.120861    0.170915    0.348170    11.00000   -1.20000
AFIX   0
C11   1    0.180835    0.386522   -0.317588    11.00000    0.03060    0.03694 =
         0.02394   -0.00620   -0.00063   -0.02016
C12   1    0.092108    0.516856   -0.387805    11.00000    0.03656    0.03594 =
         0.02455   -0.00542   -0.00027   -0.02198
AFIX  43
H12   2    0.001884    0.569743   -0.355718    11.00000   -1.20000
AFIX   0
C13   1    0.138010    0.568296   -0.505931    11.00000    0.04642    0.03440 =
         0.02513   -0.00122   -0.00453   -0.02596
C14   1    0.273213    0.489729   -0.552688    11.00000    0.04456    0.05593 =
         0.02378   -0.00701    0.00291   -0.03681
C15   1    0.358545    0.357448   -0.482526    11.00000    0.02838    0.06182 =
         0.02937   -0.01248    0.00525   -0.02491
C16   1    0.313138    0.305086   -0.364069    11.00000    0.02961    0.04657 =
         0.02666   -0.00154   -0.00258   -0.01792
AFIX  43
H16   2    0.371315    0.215617   -0.316020    11.00000   -1.20000
AFIX   0
C17   1   -0.076533    0.777846   -0.538653    11.00000    0.05253    0.03801 =
         0.03819   -0.00122   -0.00772   -0.01632
AFIX 137
H17A  2   -0.131298    0.722880   -0.511195    11.00000   -1.50000
H17B  2   -0.121153    0.864249   -0.601871    11.00000   -1.50000
H17C  2   -0.070134    0.804600   -0.472136    11.00000   -1.50000
AFIX   0
C18   1    0.291984    0.520495   -0.759151    11.00000    0.06385    0.07498 =
         0.03330   -0.01561    0.00079   -0.03899
AFIX 137
H18A  2    0.339930    0.418145   -0.752534    11.00000   -1.50000
H18B  2    0.322125    0.573348   -0.835778    11.00000   -1.50000
H18C  2    0.192027    0.552120   -0.753766    11.00000   -1.50000
AFIX   0
C19   1    0.558235    0.136229   -0.478760    11.00000    0.04512    0.09837 =
         0.08741   -0.03589    0.03063   -0.02130
AFIX 137
H19A  2    0.587750    0.125393   -0.404454    11.00000   -1.50000
H19B  2    0.639546    0.092820   -0.530926    11.00000   -1.50000
H19C  2    0.497653    0.088802   -0.461252    11.00000   -1.50000
AFIX   0
C20   1    0.634263    0.142258    0.153436    11.00000    0.05958    0.08627 =
         0.13444   -0.06159   -0.00454   -0.02900
AFIX 137
H20A  2    0.604405    0.168487    0.228235    11.00000   -1.50000
H20B  2    0.593628    0.227235    0.087787    11.00000   -1.50000
H20C  2    0.735273    0.102402    0.139517    11.00000   -1.50000
HKLF 4
REM  ip1866 in P-1
REM R1 =  0.0189 for   4658 Fo > 4sig(Fo)  and  0.0271 for all   5649 data
REM    302 parameters refined using      0 restraints
END
WGHT      0.0071      0.0000
REM Highest difference peak  0.770,  deepest hole -0.981,  1-sigma level  0.085
Q1    1   0.1430 -0.0596  0.1990  11.00000  0.05    0.77
Q2    1   0.2166 -0.0361  0.1969  11.00000  0.05    0.72
Q3    1   0.1035  0.1410  0.1393  11.00000  0.05    0.68
Q4    1   0.1858  0.0594  0.1102  11.00000  0.05    0.66
Q5    1   0.1577  0.1626  0.1429  11.00000  0.05    0.60
Q6    1   0.0392  0.0470  0.2218  11.00000  0.05    0.56
Q7    1   0.2762  0.1067  0.2685  11.00000  0.05    0.51
Q8    1   0.1507  0.0738  0.2099  11.00000  0.05    0.50
Q9    1   0.1195  0.0447  0.1734  11.00000  0.05    0.44
Q10   1   0.2215  0.0602  0.1555  11.00000  0.05    0.43
;
