# Supplementary material for: Crystal structure of bromido-fac-tricarbon­yl[5-(3,4,5-tri­meth­oxy­phen­yl)-3-(pyridin-2-yl)-1H-1,2,4-triazole-κ2 N 2,N 3]rhenium(I) methanol monosolvate
Source: Acta Crystallogr E Crystallogr Commun. 2017 Mar 10;73(Pt 4):484–7. doi: 10.1107/S2056989017003371 (PMC5382604; doi:10.1107/S2056989017003371)
Supplement: Supplementary file 2 [file e-73-00484-Isup2.hkl]

#
# h,k,l, Fc-squared, Fo-squared, sigma(Fo-squared) and status flag
#
data_I
_shelx_title ' ip1866 in P-1'
_shelx_refln_list_code          4
_shelx_F_calc_maximum      258.95
_exptl_crystal_F_000       668.00
_reflns_d_resolution_high  0.7572
 
loop_
 _symmetry_equiv_pos_as_xyz
 'x, y, z'
 '-x, -y, -z'
 
_cell_length_a    10.9569
_cell_length_b    11.0012
_cell_length_c    11.9738
_cell_angle_alpha  69.073
_cell_angle_beta   75.593
_cell_angle_gamma  61.409
 
_shelx_F_squared_multiplier     1.000
 
loop_
 _refln_index_h
 _refln_index_k
 _refln_index_l
 _refln_F_squared_calc
 _refln_F_squared_meas
 _refln_F_squared_sigma
 _refln_observed_status
   2   0   0     9373.70     9450.98    356.44 o
   3   0   0    11539.68    11322.07    429.58 o
   4   0   0     3157.25     3340.48    148.75 o
   5   0   0      112.10      176.59     43.01 o
   6   0   0     3184.22     3289.37     66.09 o
   7   0   0     6000.31     6212.39    165.89 o
   8   0   0      718.37      785.91     49.70 o
   9   0   0     1950.71     2067.12     71.88 o
  10   0   0     3813.77     3737.67    106.50 o
  11   0   0      157.78      118.29     90.46 o
  12   0   0      752.38      750.69     94.64 o
 -12   1   0      241.86      173.19    106.70 o
 -11   1   0      706.02      787.27     96.53 o
 -10   1   0     2809.03     2938.10     90.34 o
  -9   1   0       94.16       96.36     59.20 o
  -8   1   0      860.61      988.49     55.87 o
  -7   1   0     1873.18     1942.28     59.57 o
  -6   1   0     1438.42     1408.70     48.00 o
  -5   1   0      394.38      334.09     52.17 o
  -4   1   0    12934.68    13304.62    431.08 o
  -3   1   0    43693.77    41837.56    368.19 o
  -2   1   0      716.98      744.41     60.53 o
  -1   1   0    16458.65    16493.70    185.46 o
   2   1   0     3269.87     3560.03    246.26 o
   3   1   0     4976.85     5284.11    363.17 o
   4   1   0     3819.84     3947.97    214.06 o
   5   1   0     2084.18     2291.20    108.15 o
   6   1   0     5282.25     5328.88    211.81 o
   7   1   0     7844.38     7594.28    231.20 o
   8   1   0       34.55       46.14     57.93 o
   9   1   0     6745.36     6757.17    172.75 o
  10   1   0     3269.64     3172.14    107.01 o
  11   1   0        4.40       32.56     70.75 o
  12   1   0      810.04      783.92     90.92 o
  13   1   0      192.60      108.38    145.93 o
 -11   2   0      984.90      972.02    109.91 o
 -10   2   0      569.08      592.40     90.99 o
  -9   2   0       46.68       15.19     71.66 o
  -8   2   0      271.65      265.91     55.45 o
  -7   2   0     1871.68     1881.04     61.97 o
  -6   2   0     2588.39     2493.54     91.78 o
  -5   2   0      136.90      178.41     41.45 o
  -4   2   0    13829.50    13683.07    164.30 o
  -3   2   0    12090.23    11944.03    314.65 o
  -2   2   0     2797.36     2601.71     70.55 o
  -1   2   0    12516.24    11910.83    161.90 o
   0   2   0     2931.71     3173.81     98.08 o
   1   2   0     1169.29     1087.42     56.24 o
   2   2   0    22109.70    20900.23    653.20 o
   3   2   0      249.29      282.83     52.92 o
   4   2   0     9498.92     9730.88    444.68 o
   5   2   0     2120.19     2255.07    114.76 o
   6   2   0    18349.29    18961.32    799.45 o
   7   2   0     6913.94     7236.28    243.89 o
   8   2   0     3243.41     3384.20    109.92 o
   9   2   0     3129.82     3180.11     82.20 o
  10   2   0       20.05       30.56     56.71 o
  11   2   0      451.31      492.32     86.51 o
  12   2   0     1005.44      924.95     96.17 o
  13   2   0      579.53      605.98    116.36 o
 -10   3   0      328.13      292.12     99.69 o
  -9   3   0       32.86       64.79     69.56 o
  -8   3   0     1428.70     1439.91     76.61 o
  -7   3   0     4274.94     4053.29    167.87 o
  -6   3   0     1836.18     1807.07     95.38 o
  -5   3   0     4270.87     4137.67    103.12 o
  -4   3   0    14435.70    14481.46    226.54 o
  -3   3   0      278.05      280.74     51.10 o
  -2   3   0    13212.00    13027.88    296.91 o
  -1   3   0     2146.71     2248.85    106.63 o
   0   3   0       20.41       25.13     54.50 o
   1   3   0     5115.95     5274.41    113.38 o
   2   3   0     3138.87     3208.75     93.69 o
   3   3   0    13106.22    12608.50    307.09 o
   4   3   0      499.77      456.55     43.72 o
   5   3   0    12987.39    13154.88    507.21 o
   6   3   0     9607.30     9889.86    410.99 o
   7   3   0      298.76      335.53     50.24 o
   8   3   0     5531.57     5666.84    233.73 o
   9   3   0     3256.94     3089.01    104.55 o
  10   3   0        1.81       48.79     67.38 o
  11   3   0      236.34      277.33     77.76 o
  12   3   0     1024.63     1064.41     86.49 o
  13   3   0      714.36      758.20    108.42 o
 -10   4   0      181.23      164.91     82.29 o
  -9   4   0        7.61        9.47     97.38 o
  -8   4   0     1669.47     1629.44     93.60 o
  -7   4   0     3600.09     3575.80    218.20 o
  -6   4   0      963.49      960.59     65.75 o
  -5   4   0     9410.79     9262.83    239.16 o
  -4   4   0     3277.75     3224.16    107.23 o
  -3   4   0      122.30      101.32     55.92 o
  -2   4   0     1114.24     1073.67     69.88 o
  -1   4   0     3288.21     3287.72    103.38 o
   0   4   0     2702.21     2689.04     74.14 o
   1   4   0      597.80      642.56     46.02 o
   2   4   0    13016.87    12827.96    383.01 o
   3   4   0     9277.09     8876.73    238.48 o
   4   4   0     5095.39     4890.11     69.43 o
   5   4   0    15069.30    15471.87    173.08 o
   6   4   0     2613.19     2690.93     93.32 o
   7   4   0     4517.68     4551.54    178.26 o
   8   4   0     3136.24     3113.41    110.41 o
   9   4   0     2008.20     2021.87     75.30 o
  10   4   0      204.45      227.82     68.87 o
  11   4   0       38.37       28.91     62.05 o
  12   4   0     2117.74     2165.29    111.62 o
  13   4   0      478.01      456.06     87.09 o
  -9   5   0      392.00      370.32    100.65 o
  -8   5   0     2231.72     2390.32    161.42 o
  -7   5   0      537.74      618.44     70.41 o
  -6   5   0     2127.13     2091.32     66.40 o
  -5   5   0     1443.46     1534.25     64.57 o
  -4   5   0      590.35      649.49     65.97 o
  -3   5   0       10.46        4.26     55.84 o
  -2   5   0     1734.48     1741.43     78.47 o
  -1   5   0     3930.89     3938.22    324.62 o
   0   5   0      605.04      545.49     58.02 o
   1   5   0     3998.57     3880.03    108.32 o
   2   5   0    17300.06    16435.65    258.58 o
   3   5   0     1166.90     1196.15     60.53 o
   4   5   0    11573.49    11237.20    159.21 o
   5   5   0     7566.65     7606.22     77.71 o
   6   5   0       14.66       27.08     48.27 o
   7   5   0      545.35      553.04     56.06 o
   8   5   0     1130.45     1190.90     56.71 o
   9   5   0     1950.40     2051.17     87.01 o
  10   5   0       13.68       17.45     59.06 o
  11   5   0     2617.44     2546.58    207.41 o
  12   5   0     1220.13     1182.12     79.52 o
  13   5   0      116.81       90.74     87.53 o
  -8   6   0      866.02      847.97    121.92 o
  -7   6   0        1.78       52.33     79.34 o
  -6   6   0     1470.31     1518.43     82.00 o
  -5   6   0     2035.91     1953.01     95.54 o
  -4   6   0      276.13      298.20     65.22 o
  -3   6   0      133.53      176.92     68.62 o
  -2   6   0     6032.88     6209.16    338.47 o
  -1   6   0     8132.08     8451.06    442.57 o
   0   6   0      190.20      170.92     59.95 o
   1   6   0    24474.92    24921.47    382.57 o
   2   6   0     9926.07    10221.62    104.67 o
   3   6   0     2684.78     2693.12     65.00 o
   4   6   0     6993.78     6986.43     88.10 o
   5   6   0     2233.74     2164.13     64.34 o
   6   6   0      420.79      490.49     47.54 o
   7   6   0     1378.24     1481.59     56.53 o
   8   6   0     3399.09     3628.70    131.25 o
   9   6   0     1795.71     1938.10     89.10 o
  10   6   0      805.46      806.33     85.14 o
  11   6   0     4783.33     4723.12    293.93 o
  12   6   0      302.46      303.21     83.06 o
  13   6   0      341.91      342.60    110.10 o
  -7   7   0       62.80       11.62    111.73 o
  -6   7   0      441.48      453.35    131.87 o
  -5   7   0     1112.68     1217.73    158.36 o
  -4   7   0      129.11      116.71     84.38 o
  -3   7   0     1133.51     1216.91     90.09 o
  -2   7   0     9215.35     9662.11    624.26 o
  -1   7   0      661.37      652.26     65.02 o
   0   7   0     7276.50     7550.85    691.13 o
   1   7   0    10052.72    10139.25    147.68 o
   2   7   0       87.43       94.40     63.99 o
   3   7   0     3296.16     3307.42     60.99 o
   4   7   0     4078.21     4060.34     76.07 o
   5   7   0     4453.87     4391.47     78.32 o
   6   7   0     1169.37     1113.78     56.83 o
   7   7   0     2400.40     2440.20     67.39 o
   8   7   0     8090.43     7813.84    233.62 o
   9   7   0      732.55      720.56     72.02 o
  10   7   0     2794.96     2986.15    196.25 o
  11   7   0     1705.75     1764.22    101.08 o
  12   7   0        0.02        0.63     79.53 o
  13   7   0      228.02      173.39    103.35 o
  -6   8   0      651.06      491.01    152.62 o
  -5   8   0     1159.71     1091.90    116.39 o
  -4   8   0       40.49       61.16    101.22 o
  -3   8   0     3157.82     3330.76    149.03 o
  -2   8   0     3171.48     3597.95    293.03 o
  -1   8   0      165.81      156.61    103.83 o
   0   8   0     6160.53     6408.24    590.77 o
   1   8   0     3041.34     3135.53     99.43 o
   2   8   0       24.66       50.31     53.14 o
   3   8   0     1531.93     1567.90     61.17 o
   4   8   0     2291.47     2258.83     71.10 o
   5   8   0     3195.37     3103.65     79.34 o
   6   8   0      253.11      254.05     59.26 o
   7   8   0     9399.51     9098.27     93.50 o
   8   8   0     2508.33     2530.01     77.40 o
   9   8   0      721.70      765.51     71.35 o
  10   8   0     2954.29     2919.55    175.34 o
  11   8   0      969.20      955.90     92.58 o
  12   8   0       48.18       60.75     91.32 o
  13   8   0      894.15      866.36    113.55 o
  -5   9   0      616.41      649.97    114.98 o
  -4   9   0      436.57      524.36    118.97 o
  -3   9   0     3240.43     3463.40    242.83 o
  -2   9   0      389.29      283.84     98.50 o
  -1   9   0     1022.12     1103.80     89.49 o
   0   9   0     1585.03     1755.12     91.16 o
   1   9   0       92.21       73.29     67.01 o
   2   9   0       11.38       19.25     59.05 o
   3   9   0     1597.94     1654.03     72.00 o
   4   9   0     5076.86     5264.74    112.21 o
   5   9   0     1229.11     1263.44     62.23 o
   6   9   0     2960.93     2922.59     84.80 o
   7   9   0     5591.71     5275.87     76.02 o
   8   9   0       31.62       26.20     62.86 o
   9   9   0     2055.21     1978.99     79.46 o
  10   9   0     1532.25     1523.07     98.77 o
  11   9   0      152.71      154.22     83.05 o
  12   9   0       87.87       14.60    112.03 o
  13   9   0      354.91      311.12    131.49 o
  -4  10   0     1345.46     1472.27    228.19 o
  -3  10   0     1179.92     1293.00    121.01 o
  -2  10   0        2.33       41.06     98.58 o
  -1  10   0      370.11      339.75    122.07 o
   0  10   0     1069.56     1158.06    105.26 o
   1  10   0     1253.13     1405.01    106.17 o
   2  10   0       11.88       36.57     64.76 o
   3  10   0     4233.34     4245.76     78.42 o
   4  10   0     4199.05     4173.43     76.99 o
   5  10   0      156.82      168.68     58.88 o
   6  10   0     3612.00     3534.87     70.32 o
   7  10   0     1486.58     1436.42     75.28 o
   8  10   0      303.05      306.74     68.95 o
   9  10   0     1340.05     1366.11     96.50 o
  10  10   0      770.10      772.89     78.21 o
  11  10   0      227.54      229.27     95.19 o
  12  10   0      147.40      141.36    108.19 o
  -2  11   0        1.18      -33.70    133.58 o
  -1  11   0      581.53      519.87    119.00 o
   0  11   0     1890.27     2122.33    291.55 o
   1  11   0     1532.08     1642.38    114.68 o
   2  11   0      202.48      212.97     73.30 o
   3  11   0     3379.11     3536.66    105.61 o
   4  11   0      677.23      693.91     82.90 o
   5  11   0     1484.56     1518.28     87.66 o
   6  11   0     1858.79     1826.58     81.10 o
   7  11   0      359.69      330.98     72.31 o
   8  11   0      114.01       93.90     76.30 o
   9  11   0      910.44      861.62     89.19 o
  10  11   0     1303.95     1284.14     88.59 o
  11  11   0      196.69      177.23    106.74 o
  12  11   0      663.78      620.62    126.68 o
   0  12   0     1428.22     1448.65    135.85 o
   1  12   0        2.09       -7.20    100.09 o
   2  12   0     2057.71     2260.93    196.22 o
   3  12   0     1683.83     1766.38     98.38 o
   4  12   0       51.82       39.41     90.45 o
   5  12   0     1417.87     1435.56     94.69 o
   6  12   0      947.50      831.92     75.19 o
   7  12   0       64.28       75.31     79.68 o
   8  12   0      293.11      213.59     81.68 o
   9  12   0     1371.92     1320.37     99.05 o
  10  12   0     1010.47      962.09    104.43 o
  11  12   0       11.84       19.92    132.18 o
   3  13   0      446.80      394.70    160.94 o
   4  13   0       41.44       57.34    106.07 o
   5  13   0      557.88      590.67     98.03 o
   6  13   0      667.61      646.15     89.08 o
   7  13   0      412.38      452.33    113.40 o
   8  13   0       36.54       48.13    107.37 o
   9  13   0     1166.60     1079.10    108.50 o
  -7 -13   1     1062.91      989.33    100.80 o
  -6 -13   1      502.08      485.59    121.21 o
  -5 -13   1       31.29       28.41     98.30 o
  -4 -13   1      275.20      208.12     99.58 o
 -10 -12   1      909.01      864.72     97.54 o
  -9 -12   1       10.74       52.74     85.46 o
  -8 -12   1      700.97      709.82     90.78 o
  -7 -12   1      722.45      685.43     81.46 o
  -6 -12   1      331.11      353.43     84.78 o
  -5 -12   1        9.73        6.23     92.38 o
  -4 -12   1     1584.28     1614.06    108.08 o
  -3 -12   1     1770.50     1789.94    108.71 o
  -2 -12   1       49.36       19.27     99.72 o
  -1 -12   1     1548.18     1840.57    207.70 o
 -11 -11   1     1224.60     1218.13    108.74 o
 -10 -11   1      854.38      730.91     92.78 o
  -9 -11   1       32.71        1.46     88.77 o
  -8 -11   1      240.59      187.23     74.01 o
  -7 -11   1     1183.50     1150.51     76.27 o
  -6 -11   1     1546.07     1570.40     78.87 o
  -5 -11   1      172.78      166.62     69.76 o
  -4 -11   1     3231.23     3273.79     90.34 o
  -3 -11   1      524.58      555.24     90.82 o
  -2 -11   1     1545.28     1673.99    104.82 o
  -1 -11   1     2017.70     2423.30    143.70 o
   0 -11   1      324.18      369.34    100.79 o
   1 -11   1       13.24       77.76    118.95 o
   2 -11   1      498.98      472.51    156.95 o
 -12 -10   1      286.51      338.51    103.60 o
 -11 -10   1      392.84      338.02    100.30 o
 -10 -10   1      139.61      124.08     83.46 o
  -9 -10   1       52.90       40.74     75.51 o
  -8 -10   1     1105.06     1127.63     79.86 o
  -7 -10   1     4083.05     3792.79     99.67 o
  -6 -10   1       11.88        8.61     62.92 o
  -5 -10   1     4812.41     4823.83     83.41 o
  -4 -10   1     3967.35     3897.66     84.01 o
  -3 -10   1        6.33       31.61     66.11 o
  -2 -10   1     1911.84     1940.18    113.55 o
  -1 -10   1     1867.65     1972.28    107.47 o
   0 -10   1      413.18      446.83    101.44 o
   1 -10   1       34.69       37.62     84.94 o
   2 -10   1     1307.57     1319.69    103.90 o
   3 -10   1      851.19      837.10    154.45 o
 -13  -9   1        1.70       23.42    139.54 o
 -12  -9   1      393.04      397.56    103.54 o
 -11  -9   1     1168.13     1169.36     92.81 o
 -10  -9   1     1420.96     1348.32     73.11 o
  -9  -9   1       70.46       58.11     76.55 o
  -8  -9   1     3652.10     3758.22     89.13 o
  -7  -9   1     2484.31     2563.30     85.37 o
  -6  -9   1     1540.79     1508.49     61.03 o
  -5  -9   1     5531.45     5317.63    101.96 o
  -4  -9   1     1798.32     1850.29     66.78 o
  -3  -9   1      207.00      197.65     72.08 o
  -2  -9   1     1351.74     1315.21     68.83 o
  -1  -9   1      950.48     1018.51    104.84 o
   0  -9   1       64.54       72.78    101.14 o
   1  -9   1      675.66      712.64    101.34 o
   2  -9   1     3100.40     3385.79    383.29 o
   3  -9   1      805.81     1020.55    103.28 o
   4  -9   1      688.60      753.14    120.07 o
   5  -9   1     1342.97     1462.68    132.98 o
 -13  -8   1        2.79       27.83    117.14 o
 -12  -8   1      301.65      310.38    105.56 o
 -11  -8   1     1567.16     1641.46     87.01 o
 -10  -8   1      756.18      826.07     90.07 o
  -9  -8   1     1946.02     2019.27     85.52 o
  -8  -8   1     5760.72     5948.10    109.39 o
  -7  -8   1      389.85      380.54     55.26 o
  -6  -8   1     3793.21     3684.32     75.81 o
  -5  -8   1     2729.17     2660.92     68.91 o
  -4  -8   1       12.18       12.64     51.14 o
  -3  -8   1      188.83      228.41     49.83 o
  -2  -8   1     2996.81     2968.63     78.58 o
  -1  -8   1     6040.11     6069.82    238.64 o
   0  -8   1      418.98      444.33     86.56 o
   1  -8   1     4129.10     4456.42    307.88 o
   2  -8   1     4325.91     4366.86    242.04 o
   3  -8   1        4.18       -2.45     97.47 o
   4  -8   1     1836.23     1980.73    207.94 o
   5  -8   1      825.08      806.60    114.60 o
   6  -8   1        2.06       14.45    160.39 o
 -13  -7   1       12.62       33.01     99.89 o
 -12  -7   1     1792.36     1843.90    175.55 o
 -11  -7   1     4179.99     4297.20    306.01 o
 -10  -7   1       31.01       47.92     57.00 o
  -9  -7   1     6525.31     6758.85    335.74 o
  -8  -7   1     2296.01     2395.30     70.70 o
  -7  -7   1      273.76      253.55     53.46 o
  -6  -7   1     2257.57     2215.54     63.61 o
  -5  -7   1     5091.24     5003.58    130.01 o
  -4  -7   1      827.60      837.40     54.11 o
  -3  -7   1       71.93       76.52     50.85 o
  -2  -7   1     8186.18     8431.75     97.37 o
  -1  -7   1     4290.81     4240.81    141.96 o
   0  -7   1      729.70      719.13     75.32 o
   1  -7   1     7464.56     7624.56    389.69 o
   2  -7   1     1453.01     1627.17    102.94 o
   3  -7   1      369.44      531.41    107.76 o
   4  -7   1     1188.13     1157.37    158.71 o
   5  -7   1      502.62      513.98     98.19 o
   6  -7   1       20.18       -0.53    110.95 o
   7  -7   1      305.97      254.63    154.87 o
 -13  -6   1      413.96      387.27     93.30 o
 -12  -6   1     3049.48     2883.82    217.28 o
 -11  -6   1       40.84       39.55     77.54 o
 -10  -6   1     2784.64     2963.93    142.33 o
  -9  -6   1     4224.44     4275.10    157.45 o
  -8  -6   1       85.43       61.73     50.34 o
  -7  -6   1     1813.32     1791.31     56.68 o
  -6  -6   1     3402.92     3323.00     89.68 o
  -5  -6   1     5631.54     5443.79     86.76 o
  -4  -6   1      857.20      880.01     48.98 o
  -3  -6   1     2479.62     2396.51     63.45 o
  -2  -6   1    12748.03    12626.63    102.91 o
  -1  -6   1      788.16      837.40     49.25 o
   0  -6   1    10325.42    10519.12    213.48 o
   1  -6   1     7589.07     7657.20    486.36 o
   2  -6   1       58.07       71.06     87.00 o
   3  -6   1     2111.56     2091.99     86.26 o
   4  -6   1     1715.78     1669.27    150.61 o
   5  -6   1     2171.94     2307.86    204.01 o
   6  -6   1       59.35       70.02    120.32 o
   7  -6   1     1700.50     1798.42    151.06 o
   8  -6   1     1205.67     1170.27    117.52 o
 -13  -5   1     1229.28     1213.81    110.94 o
 -12  -5   1      943.95      924.97     79.34 o
 -11  -5   1      187.09      216.50     73.06 o
 -10  -5   1     2034.11     2182.04     94.71 o
  -9  -5   1     2460.32     2515.71    121.31 o
  -8  -5   1      312.75      343.21     51.13 o
  -7  -5   1      293.66      276.95     49.61 o
  -6  -5   1     3102.48     3097.45    100.82 o
  -5  -5   1    10317.98    10339.19    271.35 o
  -4  -5   1      440.16      476.36     48.26 o
  -3  -5   1    28535.48    28537.81    610.89 o
  -2  -5   1     7088.11     7224.79    129.83 o
  -1  -5   1     1185.71     1218.77     71.26 o
   0  -5   1    16411.74    16918.39    494.50 o
   1  -5   1     3599.86     3873.62    274.70 o
   2  -5   1      490.57      550.97     65.50 o
   3  -5   1     1752.64     1795.01     82.00 o
   4  -5   1     3382.79     3371.27    114.65 o
   5  -5   1     2387.50     2383.94    261.44 o
   6  -5   1      860.53      878.32     88.12 o
   7  -5   1     4318.33     4490.51    222.19 o
   8  -5   1      527.13      548.53    114.52 o
   9  -5   1      360.44      369.23    112.53 o
 -13  -4   1     1499.07     1572.73    103.42 o
 -12  -4   1      409.18      439.85     85.39 o
 -11  -4   1      204.57      266.09     84.36 o
 -10  -4   1     1241.34     1254.27     78.64 o
  -9  -4   1     1004.99      989.94     55.50 o
  -8  -4   1     1517.20     1558.14     65.24 o
  -7  -4   1     1336.01     1310.92     65.95 o
  -6  -4   1     9102.19     9082.60    554.26 o
  -5  -4   1     4605.89     4813.42    195.48 o
  -4  -4   1     9137.57     9112.78    285.40 o
  -3  -4   1    31100.49    29146.92    629.78 o
  -2  -4   1     2934.42     3001.51     63.50 o
  -1  -4   1     2517.25     2459.12     58.20 o
   0  -4   1     4020.80     3976.87     98.20 o
   1  -4   1      156.39      112.76     61.88 o
   2  -4   1      131.07      168.62     90.09 o
   3  -4   1     4034.39     4021.69    293.82 o
   4  -4   1     7880.03     7747.72    111.11 o
   5  -4   1      123.25      150.45     46.58 o
   6  -4   1     5136.12     5037.09    224.93 o
   7  -4   1     4435.86     4279.53    225.88 o
   8  -4   1        2.64       29.06     61.28 o
   9  -4   1      779.52      786.19     78.09 o
  10  -4   1      353.70      265.34    102.84 o
 -13  -3   1      519.84      489.26    101.95 o
 -12  -3   1      120.38       54.59     87.20 o
 -11  -3   1       13.66       38.89     66.45 o
 -10  -3   1      632.50      648.23     55.75 o
  -9  -3   1     3111.20     3259.11    131.08 o
  -8  -3   1      353.07      400.37     54.06 o
  -7  -3   1     8504.39     8673.19    468.85 o
  -6  -3   1    11415.14    11936.43    694.83 o
  -5  -3   1      565.79      583.83     45.39 o
  -4  -3   1    16238.67    15291.74    524.80 o
  -3  -3   1     7504.89     7255.04    157.37 o
  -2  -3   1      644.91      638.68     53.82 o
  -1  -3   1      418.58      362.99     46.60 o
   0  -3   1     1181.99     1221.01     60.07 o
   1  -3   1     6984.90     6909.18    277.63 o
   2  -3   1      714.28      761.41     66.54 o
   3  -3   1    12800.76    12642.35    363.33 o
   4  -3   1     7946.94     7546.43    218.10 o
   5  -3   1     1665.27     1658.21     71.58 o
   6  -3   1     2087.86     2149.50    101.57 o
   7  -3   1     1627.16     1537.12     62.66 o
   8  -3   1       33.33       13.29     64.09 o
   9  -3   1      351.17      330.99     72.25 o
  10  -3   1      330.64      353.38     77.17 o
 -13  -2   1      304.89      240.61    111.26 o
 -12  -2   1       84.20      101.76     95.72 o
 -11  -2   1      505.53      520.47     80.91 o
 -10  -2   1     1863.77     1856.38     59.84 o
  -9  -2   1     1908.15     1917.86     67.58 o
  -8  -2   1     2335.54     2431.85    103.25 o
  -7  -2   1    12264.80    12066.83    592.43 o
  -6  -2   1     3768.18     4277.28    209.32 o
  -5  -2   1     3832.04     3603.55    219.92 o
  -4  -2   1     2022.24     1985.60    103.39 o
  -3  -2   1      242.28      229.99     48.73 o
  -2  -2   1      621.45      649.89     54.30 o
  -1  -2   1     3669.23     3769.08    118.94 o
   0  -2   1    17355.18    17538.91    189.91 o
   1  -2   1      925.72      862.87     71.80 o
   2  -2   1    10951.17    11006.81    265.38 o
   3  -2   1    19222.42    18239.68    341.25 o
   4  -2   1     2633.74     2716.13     71.78 o
   5  -2   1     6763.62     6662.82    210.04 o
   6  -2   1     3771.31     3760.90     68.33 o
   7  -2   1       21.07       14.59     55.30 o
   8  -2   1      283.50      246.29     70.95 o
   9  -2   1     1614.46     1572.11     73.52 o
  10  -2   1     1182.65     1276.97     85.06 o
  11  -2   1       60.90       76.81    108.25 o
 -12  -1   1       74.24       40.15     90.65 o
 -11  -1   1     1277.95     1351.36     82.37 o
 -10  -1   1     5681.61     5547.90    175.95 o
  -9  -1   1      537.75      594.04     57.76 o
  -8  -1   1     4956.21     4943.61    176.63 o
  -7  -1   1     6355.32     6531.00    299.76 o
  -6  -1   1      404.11      472.48     49.86 o
  -5  -1   1     4842.37     5200.30    170.23 o
  -4  -1   1     3684.60     3803.97    169.94 o
  -3  -1   1      673.27      810.12     47.51 o
  -2  -1   1       20.50       40.19     48.54 o
  -1  -1   1    17230.75    17625.14    161.50 o
   0  -1   1    28641.67    29498.54   1130.01 o
   1  -1   1     4104.46     4451.97     97.39 o
   2  -1   1    32304.90    30747.15    335.15 o
   3  -1   1     9690.93     9494.88    142.99 o
   4  -1   1       77.94       67.47     42.81 o
   5  -1   1     1914.85     1779.16     70.80 o
   6  -1   1     1230.18     1248.50     63.11 o
   7  -1   1      161.78      215.93     54.33 o
   8  -1   1       15.00       45.92     65.24 o
   9  -1   1     3949.29     4053.18     77.21 o
  10  -1   1     1133.45     1240.34     85.74 o
  11  -1   1      395.75      376.23     96.86 o
  12  -1   1     1533.26     1516.38    112.18 o
 -12   0   1      129.14       76.53     97.55 o
 -11   0   1     3248.15     3297.63     85.46 o
 -10   0   1     1228.24     1271.61     58.40 o
  -9   0   1     1951.83     1955.91     62.10 o
  -8   0   1     4030.48     4055.26     88.45 o
  -7   0   1     2079.92     2122.22     83.16 o
  -6   0   1      561.91      589.33     49.89 o
  -5   0   1       68.31       56.06     45.02 o
  -4   0   1     4513.53     4523.76     95.63 o
  -3   0   1     4341.18     4453.00    163.94 o
  -2   0   1     4011.14     4485.42    206.72 o
   1   0   1     4250.40     4737.14    126.04 o
   2   0   1    13803.53    13843.96    213.17 o
   3   0   1       23.02       37.11     48.49 o
   4   0   1     1730.36     1853.57     59.77 o
   5   0   1     6270.71     6632.76    247.30 o
   6   0   1     5157.21     5273.05     95.55 o
   7   0   1      576.83      601.37     58.53 o
   8   0   1     2019.56     2082.21     68.43 o
   9   0   1     4484.62     4746.20     80.69 o
  10   0   1       17.45       47.27     66.97 o
  11   0   1     1861.73     1859.70     91.60 o
  12   0   1      811.57      798.97     92.56 o
 -12   1   1      571.11      619.17    114.33 o
 -11   1   1     1522.49     1609.89     93.43 o
 -10   1   1        3.29       28.08     77.44 o
  -9   1   1     2054.70     2207.49     65.96 o
  -8   1   1     2029.40     2044.30     72.20 o
  -7   1   1      837.43      881.89     51.15 o
  -6   1   1        8.23       18.64     52.05 o
  -5   1   1     6448.82     6639.03    260.97 o
  -4   1   1    19415.07    19938.72    355.56 o
  -3   1   1      140.42      217.75     42.25 o
  -2   1   1    53062.74    52515.96    689.24 o
  -1   1   1    30906.55    30576.70    239.85 o
   0   1   1     1591.46     1902.60     88.49 o
   2   1   1    29101.05    29748.50   1107.39 o
   3   1   1       67.42       81.63     46.02 o
   4   1   1      510.48      530.31     47.56 o
   5   1   1     7907.18     8261.42    178.05 o
   6   1   1    11244.51    11788.23    195.42 o
   7   1   1      343.08      369.91     54.50 o
   8   1   1    12263.22    12652.98    365.99 o
   9   1   1     3437.50     3533.53     95.38 o
  10   1   1      127.81      201.17     64.71 o
  11   1   1     1633.67     1631.48     88.67 o
  12   1   1      291.46      248.06     79.88 o
  13   1   1        0.85       13.52    109.48 o
 -11   2   1      587.97      550.93     94.63 o
 -10   2   1       22.23       11.60     68.29 o
  -9   2   1      565.63      582.28     67.07 o
  -8   2   1      747.01      745.62     59.29 o
  -7   2   1      774.50      787.16     55.23 o
  -6   2   1     1075.12     1146.17     49.44 o
  -5   2   1    19142.66    18939.65    314.74 o
  -4   2   1     5576.31     5494.25    160.32 o
  -3   2   1     2338.37     2187.67     51.98 o
  -2   2   1    36506.69    35418.52    311.18 o
  -1   2   1     7500.93     7776.53    203.23 o
   0   2   1     3601.41     3635.35     82.05 o
   1   2   1    25341.96    24792.92    303.55 o
   2   2   1     6746.09     6998.77    193.44 o
   3   2   1      663.55      669.95     55.84 o
   4   2   1     7822.61     8255.78    274.47 o
   5   2   1    27206.08    27262.83    861.57 o
   6   2   1     4086.03     4081.35    105.37 o
   7   2   1     9451.30    10046.08    281.89 o
   8   2   1     9293.48     9320.97    223.85 o
   9   2   1      326.99      385.79     63.69 o
  10   2   1     1431.61     1447.63     87.63 o
  11   2   1     1122.52     1130.17     72.54 o
  12   2   1      656.82      601.21     82.36 o
  13   2   1      158.84      153.75    113.27 o
 -10   3   1        3.49       -1.50     74.84 o
  -9   3   1      544.31      488.89     77.32 o
  -8   3   1     2251.52     2178.34     88.26 o
  -7   3   1     1197.26     1122.87     55.15 o
  -6   3   1     3486.98     3559.59    100.57 o
  -5   3   1    11387.65    11155.60    253.97 o
  -4   3   1      334.91      399.41     50.82 o
  -3   3   1    12377.22    12445.44    266.39 o
  -2   3   1    16544.87    16482.31    165.61 o
  -1   3   1     1745.03     1803.59     64.16 o
   0   3   1      168.93      177.59     50.35 o
   1   3   1       90.71      133.70     56.08 o
   2   3   1    14619.44    14664.60    350.53 o
   3   3   1     1371.88     1328.38     58.27 o
   4   3   1    14782.17    14872.56    296.98 o
   5   3   1    16127.45    15866.16    643.12 o
   6   3   1      101.33      130.08     48.63 o
   7   3   1     6597.33     6827.15    199.76 o
   8   3   1     2253.89     2220.87     62.28 o
   9   3   1        1.42       -3.99     65.67 o
  10   3   1      539.36      496.64     65.97 o
  11   3   1     1441.98     1412.94     72.60 o
  12   3   1     1872.64     1801.27     79.08 o
  13   3   1       21.07       29.58     86.92 o
 -10   4   1       11.70       32.22     90.08 o
  -9   4   1     1481.52     1417.10     80.52 o
  -8   4   1     2057.40     2103.42     74.04 o
  -7   4   1      159.88      202.84     66.80 o
  -6   4   1     5469.87     5457.47    163.07 o
  -5   4   1     2292.03     2318.35     60.86 o
  -4   4   1      361.00      434.47     49.85 o
  -3   4   1     2540.23     2484.18     63.99 o
  -2   4   1     1027.72      973.34     60.96 o
  -1   4   1      957.51      867.21     49.79 o
   0   4   1     1312.43     1322.51     49.93 o
   1   4   1    10392.41    10459.73    212.71 o
   2   4   1    15371.68    15749.16    267.09 o
   3   4   1     5656.85     5577.39     79.67 o
   4   4   1    15501.73    15080.64    138.82 o
   5   4   1     2564.25     2494.98     69.16 o
   6   4   1     3899.48     4046.00    148.14 o
   7   4   1     5171.98     5481.62    146.49 o
   8   4   1     1912.41     1986.67     63.25 o
   9   4   1      116.06      114.49     58.29 o
  10   4   1      742.30      725.24     60.21 o
  11   4   1     1806.80     1766.28    113.94 o
  12   4   1       52.43       49.60     81.27 o
  13   4   1      762.95      785.37     97.05 o
  -9   5   1     1728.57     1758.31    106.82 o
  -8   5   1      272.98      267.44     86.39 o
  -7   5   1     1865.46     1883.21     74.36 o
  -6   5   1     4573.05     4526.81    125.57 o
  -5   5   1      958.16      856.42     60.67 o
  -4   5   1      940.55      935.55     60.01 o
  -3   5   1     1836.27     1827.74     71.19 o
  -2   5   1     2535.75     2520.12     67.11 o
  -1   5   1      204.42      223.88     54.87 o
   0   5   1     4750.56     4770.87    117.91 o
   1   5   1    18138.92    17969.58    420.58 o
   2   5   1      520.93      530.75     50.54 o
   3   5   1    14381.37    14005.29    151.73 o
   4   5   1    11065.76    10654.89    153.70 o
   5   5   1        0.23       17.47     59.28 o
   6   5   1     1260.25     1283.07     60.96 o
   7   5   1     1795.47     1842.36     67.36 o
   8   5   1      770.47      848.20     57.45 o
   9   5   1       40.72       28.44     66.38 o
  10   5   1     3172.68     3271.00    193.44 o
  11   5   1     3871.15     3942.76    271.11 o
  12   5   1        8.25       -1.10     81.91 o
  13   5   1     1892.76     1880.42    161.89 o
  14   5   1      850.77      745.18    125.75 o
  -8   6   1       14.18       35.70     82.65 o
  -7   6   1     1069.60     1153.65     75.75 o
  -6   6   1      670.00      652.83     75.77 o
  -5   6   1       13.69       34.59     72.13 o
  -4   6   1       42.22       60.83     64.52 o
  -3   6   1      534.55      526.17     53.31 o
  -2   6   1     4319.77     4145.21    210.35 o
  -1   6   1      368.12      369.51     55.02 o
   0   6   1    14300.13    14115.94    229.88 o
   1   6   1     4955.42     4926.72     87.11 o
   2   6   1     2452.21     2476.14     69.20 o
   3   6   1     7056.13     7022.36    111.07 o
   4   6   1     2303.49     2251.42     67.09 o
   5   6   1      125.66      117.36     49.11 o
   6   6   1      734.17      782.57     66.93 o
   7   6   1     5682.15     5762.88    151.00 o
   8   6   1     2361.63     2385.70     74.97 o
   9   6   1      910.99      977.78     73.36 o
  10   6   1     5979.29     6023.72    448.96 o
  11   6   1      443.32      375.04     67.40 o
  12   6   1     1076.58     1047.83     89.85 o
  13   6   1      780.16      754.21     98.21 o
  14   6   1       17.00      101.19    132.93 o
  -7   7   1      516.63      496.07     91.25 o
  -6   7   1      458.95      479.31     89.37 o
  -5   7   1      136.20      202.30     89.23 o
  -4   7   1     1303.60     1239.13     68.71 o
  -3   7   1     6340.87     6325.12    507.88 o
  -2   7   1     2126.50     2116.18    251.00 o
  -1   7   1     3924.34     3807.48    385.80 o
   0   7   1    10896.59    11123.71    344.95 o
   1   7   1      339.16      346.56     51.43 o
   2   7   1     1796.01     1801.30     66.70 o
   3   7   1     3755.98     3770.72     76.89 o
   4   7   1      538.93      520.85     55.74 o
   5   7   1       34.04       55.68     56.40 o
   6   7   1     4407.09     4391.64     78.74 o
   7   7   1     7783.34     7629.10     87.56 o
   8   7   1      102.91      130.46     59.57 o
   9   7   1     3761.31     3879.02    128.89 o
  10   7   1     2233.61     2468.64    145.90 o
  11   7   1        4.78       22.88     78.34 o
  12   7   1     1456.85     1497.03    135.75 o
  13   7   1      479.54      464.16     99.17 o
  14   7   1        2.73       33.00    134.51 o
  -6   8   1      474.59      433.03    101.54 o
  -5   8   1        8.57       31.64    134.79 o
  -4   8   1     3404.05     3327.03    314.04 o
  -3   8   1     3096.45     3119.13    181.62 o
  -2   8   1      261.75      337.58     72.88 o
  -1   8   1     4940.48     5169.54    361.31 o
   0   8   1     2803.13     2774.48    144.39 o
   1   8   1      757.83      803.25     63.17 o
   2   8   1     2632.66     2674.23     66.50 o
   3   8   1     4274.54     4278.49     99.19 o
   4   8   1     2436.00     2313.69     90.67 o
   5   8   1      895.76      909.63     60.16 o
   6   8   1     9592.48     9603.62     98.96 o
   7   8   1     3801.75     3768.75     74.85 o
   8   8   1      755.22      818.36     71.58 o
   9   8   1     4431.88     4427.89    118.66 o
  10   8   1      432.10      418.65     71.53 o
  11   8   1      595.00      560.90     81.21 o
  12   8   1      726.78      729.96     92.97 o
  13   8   1      216.55      142.52    110.30 o
  14   8   1      293.69      356.87    182.51 o
  -5   9   1      384.29      393.76    114.81 o
  -4   9   1     2572.34     2684.60    414.29 o
  -3   9   1      183.66      237.34    101.25 o
  -2   9   1     2162.18     2316.56    161.77 o
  -1   9   1     3065.22     3259.65    240.53 o
   0   9   1     1134.79     1199.39    148.89 o
   1   9   1      187.24      229.20     73.97 o
   2   9   1     2536.32     2736.91    140.54 o
   3   9   1     4976.90     5063.96    178.66 o
   4   9   1     1599.90     1545.18     56.19 o
   5   9   1     2682.65     2634.11     60.42 o
   6   9   1     5976.60     5896.44     95.87 o
   7   9   1      279.31      240.60     63.54 o
   8   9   1     4091.85     4136.06     83.04 o
   9   9   1     2852.52     2773.14     90.10 o
  10   9   1      153.89      144.88     83.02 o
  11   9   1       14.96       30.41     89.38 o
  12   9   1      786.61      761.27    115.55 o
  13   9   1     1919.20     1905.38    178.37 o
  -4  10   1      935.60      962.40    129.02 o
  -3  10   1        0.19        9.68    117.15 o
  -2  10   1     1038.10     1078.25     89.24 o
  -1  10   1      572.50      577.30     97.97 o
   0  10   1      516.75      562.11    103.78 o
   1  10   1        3.26       26.43     72.10 o
   2  10   1     2821.62     2820.02    121.22 o
   3  10   1     3675.83     3826.48    105.49 o
   4  10   1       60.69       41.42     69.77 o
   5  10   1     5184.23     5148.36     91.52 o
   6  10   1     1013.81     1025.79     68.81 o
   7  10   1      914.42      857.99     68.35 o
   8  10   1     2086.95     2004.28     79.69 o
   9  10   1      747.54      676.00     76.26 o
  10  10   1      128.48      125.88     94.69 o
  11  10   1      283.32      191.40     89.19 o
  12  10   1     1663.39     1595.83    103.63 o
  13  10   1      329.54      329.11    123.88 o
  -2  11   1      499.15      496.32    155.75 o
  -1  11   1      894.81      984.38    143.67 o
   0  11   1      331.32      416.73    136.59 o
   1  11   1      705.85      696.78     88.16 o
   2  11   1     3153.62     3449.98    159.83 o
   3  11   1      141.07      156.21     80.75 o
   4  11   1     2274.94     2168.28     77.72 o
   5  11   1     3271.05     3210.75     98.38 o
   6  11   1      361.91      348.11     67.13 o
   7  11   1      247.60      232.05     70.78 o
   8  11   1      829.28      750.57     74.37 o
   9  11   1      907.70      871.83     74.00 o
  10  11   1       40.74       36.61     88.59 o
  11  11   1      758.94      728.78    112.99 o
  12  11   1     1678.33     1691.62    116.71 o
   0  12   1        1.68       32.38    112.64 o
   1  12   1     1474.49     1582.75    106.87 o
   2  12   1     2411.87     2606.32    219.86 o
   3  12   1       18.88       -7.28     82.95 o
   4  12   1     1376.29     1400.24     83.94 o
   5  12   1      917.89      831.77     76.55 o
   6  12   1        4.03       21.63     68.93 o
   7  12   1      161.29      121.22     81.03 o
   8  12   1     1116.27     1065.99     84.52 o
   9  12   1     1637.51     1637.91     88.36 o
  10  12   1       70.00       11.60     86.99 o
  11  12   1     1957.02     1840.24    113.61 o
   2  13   1      221.78      224.15    132.71 o
   3  13   1      343.35      332.18    111.38 o
   4  13   1      702.50      679.19     97.66 o
   5  13   1      463.68      426.07     82.34 o
   6  13   1       49.79       37.70     85.14 o
   7  13   1      833.70      732.39     89.38 o
   8  13   1     2501.17     2457.03    118.83 o
   9  13   1      259.20      266.66    122.17 o
  10  13   1      937.78      793.06    117.10 o
  -9 -12   2      502.21      524.01    101.54 o
  -8 -12   2      541.69      510.35    120.95 o
  -7 -12   2      237.82      162.33     80.64 o
  -6 -12   2        2.23        1.14     98.83 o
  -5 -12   2     1090.86     1063.86     89.88 o
  -4 -12   2     1424.53     1475.64    100.19 o
  -3 -12   2        7.58       70.14    100.69 o
  -2 -12   2     1577.37     1787.39    191.02 o
  -1 -12   2      712.33      722.54    165.29 o
 -10 -11   2      119.22      162.47    122.00 o
  -9 -11   2      321.73      286.79     89.08 o
  -8 -11   2      725.93      654.86     86.87 o
  -7 -11   2      227.65      256.91     83.82 o
  -6 -11   2     1266.16     1214.59     86.13 o
  -5 -11   2     3585.02     3665.62     78.54 o
  -4 -11   2      351.00      374.05     72.35 o
  -3 -11   2     1317.23     1338.71     82.47 o
  -2 -11   2     2617.13     2708.62    126.62 o
  -1 -11   2      290.62      294.33    141.57 o
   0 -11   2      214.56      223.57    116.25 o
   1 -11   2      544.07      638.47    131.57 o
 -11 -10   2       64.52       99.29     97.10 o
 -10 -10   2       55.09       61.52     96.39 o
  -9 -10   2     1492.89     1521.11     82.82 o
  -8 -10   2     2203.28     2270.28     78.25 o
  -7 -10   2       45.64       76.43     67.97 o
  -6 -10   2     1243.62     1247.19     79.19 o
  -5 -10   2     1425.58     1414.71     74.05 o
  -4 -10   2       67.42       51.44     66.28 o
  -3 -10   2     2571.97     2633.61     92.93 o
  -2 -10   2     1455.96     1505.86     96.86 o
  -1 -10   2        5.32       -8.23     98.36 o
   0 -10   2      397.77      482.05    100.04 o
   1 -10   2      995.33     1188.93    143.68 o
   2 -10   2     1431.12     1608.32    105.07 o
   3 -10   2       51.86       -2.43    129.81 o
 -12  -9   2      680.64      594.86    116.35 o
 -11  -9   2      562.80      612.99     98.65 o
 -10  -9   2       15.79       17.26     79.18 o
  -9  -9   2     1848.01     1960.75     73.76 o
  -8  -9   2     2010.55     2101.00     74.29 o
  -7  -9   2      656.26      667.29     77.82 o
  -6  -9   2     6457.17     6418.11    174.38 o
  -5  -9   2     2061.35     2056.96     70.01 o
  -4  -9   2     1141.35     1152.68     61.43 o
  -3  -9   2     2304.87     2337.50     69.78 o
  -2  -9   2     1638.55     1636.70     67.02 o
  -1  -9   2      458.42      443.04     83.96 o
   0  -9   2     1476.46     1624.28    107.22 o
   1  -9   2     4343.86     4634.30    118.25 o
   2  -9   2      873.62      978.43     89.05 o
   3  -9   2      903.88      885.80    103.16 o
   4  -9   2     1757.70     2056.17    123.45 o
 -12  -8   2     1269.66     1267.08    156.62 o
 -11  -8   2      383.29      387.62     92.79 o
 -10  -8   2     1270.88     1336.41     69.33 o
  -9  -8   2     3980.92     4183.15     82.37 o
  -8  -8   2       63.79       73.93     52.56 o
  -7  -8   2     4036.56     4184.99     79.61 o
  -6  -8   2     3709.37     3768.12     68.31 o
  -5  -8   2      166.50      178.57     55.28 o
  -4  -8   2      526.11      573.75     66.18 o
  -3  -8   2     2117.45     2182.35     79.09 o
  -2  -8   2     3164.21     3227.30     68.20 o
  -1  -8   2      133.57      128.27     66.06 o
   0  -8   2     3173.75     3571.96    116.66 o
   1  -8   2     2513.28     2739.60    109.76 o
   2  -8   2      223.74      250.14     84.93 o
   3  -8   2     2986.08     3212.27    128.94 o
   4  -8   2     1822.97     1801.96    104.20 o
   5  -8   2        8.00       10.87    112.33 o
   6  -8   2      205.92      237.23    113.69 o
 -13  -7   2      572.53      548.16    107.89 o
 -12  -7   2      942.38     1012.43     95.64 o
 -11  -7   2      384.79      384.53     70.08 o
 -10  -7   2     3477.19     3563.69    196.33 o
  -9  -7   2     2137.55     2129.10    104.62 o
  -8  -7   2      348.50      407.88     52.67 o
  -7  -7   2     3670.49     3738.31     86.70 o
  -6  -7   2     2744.42     2729.77     56.11 o
  -5  -7   2      268.84      286.74     53.16 o
  -4  -7   2      444.20      452.53     48.94 o
  -3  -7   2     4716.56     4712.42     92.95 o
  -2  -7   2     2848.01     2758.85     70.51 o
  -1  -7   2     1140.67     1168.27     54.26 o
   0  -7   2    11470.14    11738.73    520.50 o
   1  -7   2     1524.30     1554.42    110.57 o
   2  -7   2     2198.79     2357.17    150.48 o
   3  -7   2     1972.01     2074.45     91.26 o
   4  -7   2      381.73      327.32    102.57 o
   5  -7   2        1.82       30.44     99.64 o
   6  -7   2      617.79      535.64    113.22 o
   7  -7   2     1141.12     1122.85    132.13 o
 -13  -6   2     1955.15     1964.75    160.73 o
 -12  -6   2      714.20      758.02     90.35 o
 -11  -6   2      522.87      568.26     79.72 o
 -10  -6   2     3747.25     3622.10    262.38 o
  -9  -6   2      604.00      625.98     65.34 o
  -8  -6   2     1362.01     1362.28     59.97 o
  -7  -6   2     3000.16     3019.27    122.36 o
  -6  -6   2     1660.51     1604.18     71.65 o
  -5  -6   2     1267.48     1293.08     52.04 o
  -4  -6   2     4228.56     4098.85     60.89 o
  -3  -6   2    13367.27    12850.06    273.44 o
  -2  -6   2      249.72      242.47     51.24 o
  -1  -6   2     8177.89     7985.06    165.42 o
   0  -6   2     8221.27     8359.18    230.65 o
   1  -6   2      406.47      495.66     89.90 o
   2  -6   2      610.80      659.80     64.92 o
   3  -6   2     1112.90     1156.35    150.44 o
   4  -6   2      769.17      819.51     94.70 o
   5  -6   2        4.53      -12.60    100.18 o
   6  -6   2     1725.68     1687.86    108.48 o
   7  -6   2     1234.35     1407.83    191.13 o
   8  -6   2        5.03      -28.25    113.29 o
 -13  -5   2     1110.08     1061.18     99.24 o
 -12  -5   2       57.65       66.53     83.51 o
 -11  -5   2     3649.18     3697.95    229.13 o
 -10  -5   2     2171.77     2192.65    112.86 o
  -9  -5   2      172.96      175.99     57.82 o
  -8  -5   2      407.38      450.54     47.40 o
  -7  -5   2     3755.71     3733.46    217.99 o
  -6  -5   2     5048.15     5002.56    214.52 o
  -5  -5   2      491.74      510.76     50.08 o
  -4  -5   2    21262.11    20723.57    495.98 o
  -3  -5   2     8703.45     8975.36    177.60 o
  -2  -5   2     1101.23     1030.38     51.58 o
  -1  -5   2     9470.83     9249.60    170.87 o
   0  -5   2     2590.94     2613.93     64.36 o
   1  -5   2      140.99      104.43     89.64 o
   2  -5   2     1845.19     1927.24    100.73 o
   3  -5   2     2541.79     2756.20     99.08 o
   4  -5   2     1538.24     1546.04     75.42 o
   5  -5   2      621.09      621.55     73.74 o
   6  -5   2     4728.48     4861.96    211.69 o
   7  -5   2     1273.02     1268.13     97.73 o
   8  -5   2      764.43      674.31    101.89 o
   9  -5   2     1350.29     1402.54    191.26 o
 -13  -4   2      148.87      178.28    107.48 o
 -12  -4   2      430.73      478.93     84.16 o
 -11  -4   2      905.47      885.02     72.88 o
 -10  -4   2      308.69      291.13     57.09 o
  -9  -4   2      321.92      345.06     51.07 o
  -8  -4   2     1161.47     1161.95     68.72 o
  -7  -4   2     5772.95     5768.17    390.99 o
  -6  -4   2      317.73      314.86     49.86 o
  -5  -4   2     7924.31     7616.64    173.15 o
  -4  -4   2     9826.51     9455.59    230.64 o
  -3  -4   2      531.43      582.93     40.91 o
  -2  -4   2    14054.93    14062.98    288.73 o
  -1  -4   2     6562.32     6381.84    118.57 o
   0  -4   2     2406.21     2469.12     73.05 o
   1  -4   2       59.57       99.04     54.37 o
   2  -4   2     5456.89     5878.70    106.55 o
   3  -4   2    12073.21    12086.09    215.17 o
   4  -4   2      337.75      391.43     71.04 o
   5  -4   2     6960.28     6627.55     94.69 o
   6  -4   2     5439.21     5204.52    172.95 o
   7  -4   2       62.20       70.09     61.52 o
   8  -4   2     1448.39     1523.24     87.80 o
   9  -4   2      645.53      626.50    106.41 o
  10  -4   2       12.78       17.03    129.84 o
 -13  -3   2        0.95      -17.48     93.33 o
 -12  -3   2      364.69      362.14     78.49 o
 -11  -3   2      621.59      619.92     65.43 o
 -10  -3   2      671.18      648.67     60.59 o
  -9  -3   2        1.08       11.42     51.43 o
  -8  -3   2     4892.21     4914.62    266.66 o
  -7  -3   2     8323.94     7735.84    379.48 o
  -6  -3   2        4.43       36.07     52.11 o
  -5  -3   2    19069.76    18939.88    724.17 o
  -4  -3   2    10324.56    10483.67    254.99 o
  -3  -3   2      102.15      158.74     37.70 o
  -2  -3   2     4996.24     5069.24     99.02 o
  -1  -3   2     3170.87     3178.50     99.52 o
   0  -3   2     3528.07     3222.43     70.10 o
   1  -3   2     6075.82     6631.61    138.91 o
   2  -3   2    21062.19    21171.27    201.46 o
   3  -3   2     6411.17     5906.63    130.33 o
   4  -3   2     2693.98     2807.29     74.98 o
   5  -3   2    13171.85    12731.61    355.66 o
   6  -3   2     1991.45     1949.51     54.76 o
   7  -3   2     1133.56     1102.84     66.49 o
   8  -3   2     1271.82     1226.19     60.71 o
   9  -3   2      613.04      610.87     76.28 o
  10  -3   2       70.94       81.05    105.15 o
 -13  -2   2        0.13        7.16    128.76 o
 -12  -2   2       95.17       82.27     87.36 o
 -11  -2   2     1496.88     1558.89     77.71 o
 -10  -2   2     2529.19     2419.04    105.55 o
  -9  -2   2     1066.48     1104.28     63.64 o
  -8  -2   2    11070.63    10864.05    584.38 o
  -7  -2   2     4094.48     4029.69    168.32 o
  -6  -2   2     3617.86     3484.59    118.41 o
  -5  -2   2     2876.99     2967.41    129.01 o
  -4  -2   2      808.16      802.85     41.67 o
  -3  -2   2       67.22       71.36     40.32 o
  -2  -2   2     2332.46     2407.78     61.55 o
  -1  -2   2     9859.05     9856.92    203.18 o
   0  -2   2      294.02      206.61     47.35 o
   1  -2   2     6246.01     5984.11    122.73 o
   2  -2   2    28535.76    27582.98    397.77 o
   3  -2   2     1445.05     1551.42     56.99 o
   4  -2   2     6237.37     6230.82    159.23 o
   5  -2   2     6290.14     6391.23     78.60 o
   6  -2   2        7.71       32.16     49.06 o
   7  -2   2       95.45      124.85     55.62 o
   8  -2   2      278.82      303.67     70.15 o
   9  -2   2     1818.81     1815.45     71.89 o
  10  -2   2       17.11       23.67     64.98 o
  11  -2   2      927.61      868.97     84.53 o
 -12  -1   2      585.05      568.67     77.97 o
 -11  -1   2     2241.01     2340.70     84.22 o
 -10  -1   2        6.52       16.16     67.60 o
  -9  -1   2     2660.77     2734.56    123.50 o
  -8  -1   2     2145.32     2189.16    108.31 o
  -7  -1   2        3.56       37.34     50.66 o
  -6  -1   2     4538.12     4378.77    187.53 o
  -5  -1   2     4189.48     4543.75    144.28 o
  -4  -1   2     1697.33     1778.22     84.17 o
  -3  -1   2      170.15      209.83     41.70 o
  -2  -1   2     7423.62     7699.47    190.92 o
  -1  -1   2    17064.24    17386.14    276.74 o
   0  -1   2      272.89      321.89     52.33 o
   1  -1   2    27525.53    27334.51    955.76 o
   2  -1   2    17263.93    17758.06    131.03 o
   3  -1   2     5363.29     5355.07     84.80 o
   4  -1   2     3183.25     3044.34     57.31 o
   5  -1   2      547.02      506.51     60.65 o
   6  -1   2      149.85      155.42     57.39 o
   7  -1   2      685.78      716.94     65.15 o
   8  -1   2     4145.62     4135.20     87.28 o
   9  -1   2     1936.65     1962.70     77.85 o
  10  -1   2      300.76      337.32     84.14 o
  11  -1   2     2102.64     2249.90     85.18 o
  12  -1   2      359.73      383.00     94.01 o
 -12   0   2     1195.88     1197.02     88.45 o
 -11   0   2     1083.84     1137.01     74.20 o
 -10   0   2      414.07      525.54     73.33 o
  -9   0   2     4392.51     4548.43    152.05 o
  -8   0   2      873.61      879.49     52.71 o
  -7   0   2      909.88      951.52     50.10 o
  -6   0   2     3181.31     3194.65    100.84 o
  -5   0   2     4767.61     5282.71    163.66 o
  -4   0   2     2117.50     2121.76     66.36 o
  -3   0   2      894.68      918.29     47.10 o
  -2   0   2    43066.95    46488.78   1859.57 o
  -1   0   2     3762.85     4153.85    232.28 o
   0   0   2    11209.12    11620.00    348.16 o
   1   0   2    11164.89    11697.13    363.62 o
   2   0   2      547.08      545.57     56.68 o
   3   0   2     1058.37      963.23     60.17 o
   4   0   2     3116.56     3085.96     65.70 o
   5   0   2     3217.96     3295.05     72.71 o
   6   0   2     1050.12     1083.66     64.62 o
   7   0   2     4452.59     4633.64     82.26 o
   8   0   2     4321.65     4339.51     71.11 o
   9   0   2       68.13      108.17     66.77 o
  10   0   2     3145.14     3247.84     94.06 o
  11   0   2     2461.44     2482.08     90.66 o
  12   0   2        5.76       12.15    103.32 o
 -11   1   2        1.46       23.49     89.86 o
 -10   1   2     1546.25     1552.62     68.13 o
  -9   1   2     2922.18     2763.00    100.30 o
  -8   1   2      193.20      188.36     52.63 o
  -7   1   2      226.92      248.64     51.19 o
  -6   1   2     1746.66     1723.06     50.19 o
  -5   1   2     6251.92     6211.94    155.54 o
  -4   1   2     1811.46     2069.64     55.59 o
  -3   1   2    15765.87    15678.55    548.72 o
  -2   1   2    19093.94    20477.50    675.86 o
  -1   1   2      243.84      247.46     43.98 o
   0   1   2    24043.36    24935.18   1541.55 o
   1   1   2    18163.40    19736.82    662.59 o
   2   1   2       13.92       32.40     55.46 o
   3   1   2      209.16      203.92     58.05 o
   4   1   2     3601.89     3530.98     68.47 o
   5   1   2     4917.75     4850.12     68.23 o
   6   1   2        8.85       69.17     47.50 o
   7   1   2    10487.16    10561.34    302.75 o
   8   1   2     3425.29     3520.55    124.91 o
   9   1   2      726.74      770.07     59.27 o
  10   1   2     3087.23     3123.40     78.22 o
  11   1   2      422.15      440.42     80.44 o
  12   1   2       54.33       26.23    107.61 o
  13   1   2      218.83      187.66    108.69 o
 -11   2   2       71.41       64.98    117.11 o
 -10   2   2      400.29      373.04     77.18 o
  -9   2   2      796.07      759.73     74.65 o
  -8   2   2       18.29       24.51     52.68 o
  -7   2   2     1029.31     1037.83     53.91 o
  -6   2   2     5819.01     5980.55    143.77 o
  -5   2   2     5260.43     5152.63    157.08 o
  -4   2   2     4685.77     4658.58    109.17 o
  -3   2   2    28574.91    28130.91    844.23 o
  -2   2   2    10197.01    10957.27    299.81 o
  -1   2   2     5846.72     5761.89    142.68 o
   0   2   2    11867.83    11951.51    353.22 o
   1   2   2      579.58      639.71     59.45 o
   2   2   2    23520.73    23044.21    239.19 o
   3   2   2      140.13      148.16     74.98 o
   4   2   2    17556.39    17406.27    621.54 o
   5   2   2     3415.84     3361.55     61.90 o
   6   2   2    13484.16    14117.27    313.48 o
   7   2   2    13574.97    13618.22    440.31 o
   8   2   2      505.99      565.72     65.51 o
   9   2   2     3111.89     3238.80     80.08 o
  10   2   2     1502.52     1507.09     75.28 o
  11   2   2      327.16      308.30     75.84 o
  12   2   2        2.41       53.64     79.56 o
  13   2   2      366.66      313.20    120.47 o
 -10   3   2      379.61      340.52     92.08 o
  -9   3   2      724.87      682.52     68.09 o
  -8   3   2      194.00      222.95     49.69 o
  -7   3   2     3465.87     3397.07    127.95 o
  -6   3   2     5682.03     5482.26    177.50 o
  -5   3   2      833.22      898.66     74.58 o
  -4   3   2    15280.85    15013.02    431.33 o
  -3   3   2     9124.13     9339.92    314.42 o
  -2   3   2      118.58      177.81     41.89 o
  -1   3   2      425.79      397.08     37.74 o
   0   3   2     6498.56     6619.51     84.18 o
   1   3   2     5599.80     5673.42     88.34 o
   2   3   2    16585.06    17384.54    278.07 o
   4   3   2    21955.68    22189.71    580.45 o
   5   3   2      191.08      197.81     45.72 o
   6   3   2    16914.33    17490.68    321.76 o
   7   3   2     8264.09     8529.47    266.04 o
   8   3   2      248.11      273.31     58.10 o
   9   3   2     2462.48     2565.69     69.50 o
  10   3   2     1293.19     1321.68     72.59 o
  11   3   2      838.09      919.93     81.77 o
  12   3   2       40.60       26.61     71.71 o
  13   3   2     1148.47     1123.14    109.91 o
 -10   4   2      702.90      656.22    107.97 o
  -9   4   2     1124.14     1083.93     93.61 o
  -8   4   2       51.09       34.95     72.61 o
  -7   4   2     6171.57     5970.42    150.53 o
  -6   4   2     2123.54     2135.40     79.34 o
  -5   4   2      518.29      577.57     51.23 o
  -4   4   2     5349.50     5321.02    135.47 o
  -3   4   2     2400.34     2366.51     59.84 o
  -2   4   2       87.42      156.08     48.84 o
  -1   4   2     3625.68     3614.79     83.00 o
   0   4   2    17779.93    17807.26    286.51 o
   1   4   2     4972.87     4942.93    117.92 o
   2   4   2     1689.04     1603.34     62.09 o
   3   4   2    26897.23    25904.16    639.76 o
   4   4   2    10470.56    10494.59    363.23 o
   5   4   2     7814.51     7669.27    238.85 o
   6   4   2     7594.67     7759.61    139.46 o
   7   4   2      914.18      858.12     64.35 o
   8   4   2      424.08      472.26     60.59 o
   9   4   2      589.00      585.44     66.34 o
  10   4   2     3200.34     3287.79    106.80 o
  11   4   2      548.03      606.78     76.48 o
  12   4   2     1458.29     1415.75     90.91 o
  13   4   2     3162.51     3113.47    138.26 o
  14   4   2      249.95      195.09    136.38 o
  -9   5   2      250.29      217.93     96.73 o
  -8   5   2      862.07      896.11     82.73 o
  -7   5   2     2950.62     2993.62    146.99 o
  -6   5   2      423.60      380.72     59.67 o
  -5   5   2      953.23     1015.24     58.01 o
  -4   5   2      752.30      751.43     55.26 o
  -3   5   2     2824.82     2775.18     82.85 o
  -2   5   2      271.92      277.25     47.22 o
  -1   5   2     2879.98     2858.41     61.89 o
   0   5   2    22851.85    22422.08    960.23 o
   1   5   2      738.01      760.88     42.92 o
   2   5   2    10950.67    10451.94    289.30 o
   3   5   2    10419.66    10412.16    220.68 o
   4   5   2      993.42     1048.25     50.78 o
   5   5   2     9093.81     9368.32    132.09 o
   6   5   2     1305.45     1295.61     59.87 o
   7   5   2     2405.10     2462.89     71.14 o
   8   5   2       15.74       61.99     57.57 o
   9   5   2     4947.80     5083.65    332.21 o
  10   5   2     5457.52     5683.15    264.97 o
  11   5   2       53.46       61.80     73.57 o
  12   5   2     2122.99     2187.66    105.40 o
  13   5   2      727.81      710.02    112.48 o
  14   5   2      182.41      131.37    122.45 o
  -8   6   2     1266.62     1197.43     85.97 o
  -7   6   2      953.10      932.25     74.80 o
  -6   6   2        4.42       13.52     63.94 o
  -5   6   2      850.58      862.62     61.13 o
  -4   6   2     1945.07     1854.46     70.92 o
  -3   6   2     4268.49     4129.06    108.78 o
  -2   6   2      273.99      276.15     52.23 o
  -1   6   2     9948.15     9158.45    346.10 o
   0   6   2     4401.25     4331.12    164.50 o
   1   6   2     3296.64     3146.67    112.65 o
   2   6   2     8327.38     8473.10    249.62 o
   3   6   2     1464.06     1609.35     64.67 o
   4   6   2       64.99       62.76     46.18 o
   5   6   2     2797.68     2960.54     66.19 o
   6   6   2     2844.78     2872.41     68.55 o
   7   6   2     2737.36     2670.90     86.05 o
   8   6   2      343.94      405.99     70.77 o
   9   6   2     7959.86     8117.62    402.60 o
  10   6   2      906.71      925.44     73.58 o
  11   6   2     1461.13     1491.61     77.48 o
  12   6   2     2486.80     2397.17    152.92 o
  13   6   2        7.10       14.43     96.76 o
  14   6   2      250.62      171.72    113.09 o
  -7   7   2      161.47      106.06     88.76 o
  -6   7   2       32.34       77.54     89.21 o
  -5   7   2      547.25      537.57     84.99 o
  -4   7   2     3058.15     2977.26     93.96 o
  -3   7   2       89.06      105.44     62.39 o
  -2   7   2     3455.33     3286.37    144.00 o
  -1   7   2     8220.83     8314.95    439.84 o
   0   7   2      233.53      238.74     46.28 o
   1   7   2     4452.57     4493.42    199.50 o
   2   7   2     5228.94     5269.69    157.22 o
   3   7   2       24.82       10.29     59.52 o
   4   7   2       52.82       66.80     50.65 o
   5   7   2     3292.15     3332.92     62.16 o
   6   7   2     6452.61     6099.18     90.55 o
   7   7   2      208.59      210.06     59.77 o
   8   7   2     4560.91     4519.05    109.96 o
   9   7   2     4257.53     4350.26    139.32 o
  10   7   2      441.21      476.52     77.95 o
  11   7   2     2872.44     2961.46    185.77 o
  12   7   2     1159.28     1120.98    114.42 o
  13   7   2       57.08       21.45    103.62 o
  14   7   2       64.55       83.60    114.11 o
  -6   8   2       10.07       11.72     82.83 o
  -5   8   2     1360.21     1404.08     99.11 o
  -4   8   2     2059.45     2255.92    177.36 o
  -3   8   2       72.92      158.19     85.57 o
  -2   8   2     3534.13     3726.12    224.14 o
  -1   8   2     2777.34     2718.33    114.81 o
   0   8   2      158.05      153.84     56.93 o
   1   8   2     1985.44     1963.94     81.59 o
   2   8   2     1578.92     1580.94     56.37 o
   3   8   2     1261.93     1281.33     52.44 o
   4   8   2       18.30       53.08     49.84 o
   5   8   2     7825.17     7787.44    170.02 o
   6   8   2     5439.14     5280.96     89.10 o
   7   8   2     1319.93     1332.76     70.72 o
   8   8   2     6630.75     6432.40     90.71 o
   9   8   2     1098.95     1131.10     85.70 o
  10   8   2      944.58      930.81     76.19 o
  11   8   2     1099.16     1103.74     91.86 o
  12   8   2      202.61      154.79     92.03 o
  13   8   2       49.66      109.30    100.86 o
  14   8   2      184.23      187.61    132.71 o
  -5   9   2     1473.91     1594.47    155.02 o
  -4   9   2      390.15      415.42    143.90 o
  -3   9   2     1569.62     1656.57    272.43 o
  -2   9   2     3367.14     3253.81    268.33 o
  -1   9   2      104.12      112.89    100.45 o
   0   9   2      137.65      132.32     68.69 o
   1   9   2     2079.05     2228.92    143.52 o
   2   9   2     4721.18     4846.44    208.20 o
   3   9   2      667.86      684.16     58.43 o
   4   9   2     4938.94     4809.27    152.74 o
   5   9   2     8588.33     8265.82    308.08 o
   6   9   2      223.68      163.89     64.29 o
   7   9   2     5196.47     5062.42     88.53 o
   8   9   2     1498.84     1521.05     73.62 o
   9   9   2      168.98      170.95     80.79 o
  10   9   2      350.26      350.03     82.42 o
  11   9   2      446.71      448.65     96.14 o
  12   9   2      605.14      558.85     98.73 o
  13   9   2        5.79       52.74    115.60 o
  -4  10   2        8.86       67.05    112.26 o
  -3  10   2      841.06      840.83    115.05 o
  -2  10   2     1017.79     1012.42     99.47 o
  -1  10   2       50.61       41.97    120.02 o
   0  10   2      195.95      200.03    112.28 o
   1  10   2     2940.08     3051.49    108.91 o
   2  10   2     2763.57     2768.89    150.76 o
   3  10   2      421.72      461.93     70.19 o
   4  10   2     5757.22     5758.19    177.49 o
   5  10   2     1875.83     1806.99     68.93 o
   6  10   2      938.87      926.89     76.41 o
   7  10   2     3781.00     3659.66     87.03 o
   8  10   2     1572.68     1495.74     71.39 o
   9  10   2      139.23      129.74     69.70 o
  10  10   2      468.80      392.05     87.32 o
  11  10   2     2019.15     1918.24    111.15 o
  12  10   2      901.27      988.59    112.50 o
  13  10   2       96.12       73.47    129.95 o
  -2  11   2      615.62      650.39    113.57 o
  -1  11   2       92.96      198.90     98.61 o
   0  11   2      567.55      617.80     98.06 o
   1  11   2     2857.23     3136.08    205.46 o
   2  11   2      720.58      785.84     72.01 o
   3  11   2     2870.97     2854.79    112.11 o
   4  11   2     4215.63     4176.39    124.57 o
   5  11   2       87.69       63.50     60.12 o
   6  11   2     1147.68     1070.82     78.35 o
   7  11   2      938.85      912.85     79.91 o
   8  11   2      607.51      630.25     88.52 o
   9  11   2        2.04       32.03     80.35 o
  10  11   2     1177.15     1033.69     88.34 o
  11  11   2     2179.74     2207.77    110.99 o
  12  11   2      106.30      106.76    105.65 o
  13  11   2     1236.60     1163.19    158.71 o
  -1  12   2        3.51      -45.28    134.84 o
   0  12   2     1678.08     1963.35    175.04 o
   1  12   2     1273.65     1585.36    235.19 o
   2  12   2       33.16       25.81     96.71 o
   3  12   2     1396.85     1409.64     86.34 o
   4  12   2      412.04      414.74     71.84 o
   5  12   2       33.11       15.72     67.09 o
   6  12   2      386.68      313.15     71.40 o
   7  12   2     1138.85     1064.07     77.76 o
   8  12   2     1035.57     1019.96     76.77 o
   9  12   2       91.29       22.88     92.25 o
  10  12   2     2308.90     2232.11    116.03 o
  11  12   2      803.02      783.19    110.78 o
  12  12   2      293.38      240.90    113.48 o
   2  13   2      269.75      369.47    129.64 o
   3  13   2      709.44      736.69    100.17 o
   4  13   2      253.00      255.96    100.16 o
   5  13   2        6.21       25.14     81.64 o
   6  13   2      725.74      642.86    106.49 o
   7  13   2     1810.84     1725.39     86.51 o
   8  13   2      260.67      267.83    100.36 o
   9  13   2      714.42      601.43     99.69 o
  10  13   2     1658.11     1517.77    112.00 o
   5  14   2        7.53       39.11    112.16 o
   6  14   2     1129.80     1053.44    112.54 o
   7  14   2     1311.83     1242.14    130.64 o
  -7 -12   3       22.79       86.23    107.72 o
  -6 -12   3      884.92      916.09    101.89 o
  -5 -12   3     1189.94     1172.76    109.18 o
  -4 -12   3        8.66       21.55    102.71 o
  -3 -12   3     1692.63     1727.33    110.92 o
 -10 -11   3      514.64      440.91    113.48 o
  -9 -11   3      771.38      784.80     92.17 o
  -8 -11   3      300.37      350.09     81.22 o
  -7 -11   3      410.03      393.62     84.66 o
  -6 -11   3     2139.66     2154.74     83.06 o
  -5 -11   3      779.41      751.62     74.08 o
  -4 -11   3      802.84      915.47     85.76 o
  -3 -11   3     2277.80     2299.06    112.75 o
  -2 -11   3      238.72      243.76    100.36 o
  -1 -11   3      333.41      342.74    116.65 o
   0 -11   3      775.72      913.02    134.00 o
 -11 -10   3      114.04      138.03    103.47 o
 -10 -10   3     1055.76     1117.49     93.97 o
  -9 -10   3     1636.72     1713.60     92.86 o
  -8 -10   3       54.97       85.44     81.89 o
  -7 -10   3     2254.58     2241.99     79.36 o
  -6 -10   3     2330.41     2334.86     78.64 o
  -5 -10   3       69.94       29.18     73.52 o
  -4 -10   3     3488.58     3516.34     90.94 o
  -3 -10   3     1671.48     1641.78     76.74 o
  -2 -10   3        5.70       -0.75     81.04 o
  -1 -10   3      313.10      351.22     86.03 o
   0 -10   3      859.79      912.07    102.37 o
   1 -10   3      611.84      660.95    117.48 o
   2 -10   3       38.10      145.85    159.94 o
 -11  -9   3      159.23      116.44     84.14 o
 -10  -9   3      636.31      672.64     86.32 o
  -9  -9   3      350.27      387.26     85.75 o
  -8  -9   3      606.33      626.97     72.30 o
  -7  -9   3     3638.04     3767.05     78.70 o
  -6  -9   3      280.07      277.10     56.18 o
  -5  -9   3     2220.26     2162.57     85.33 o
  -4  -9   3     1477.79     1557.56     78.91 o
  -3  -9   3      357.07      347.82     74.11 o
  -2  -9   3        0.98        7.17     56.96 o
  -1  -9   3      972.02      955.17     88.84 o
   0  -9   3     3265.89     3392.80    100.33 o
   1  -9   3      412.69      506.07     87.81 o
   2  -9   3      978.17     1065.84     95.51 o
   3  -9   3     2098.58     2308.27    108.50 o
   4  -9   3       64.52       86.17    113.96 o
 -12  -8   3       80.81       71.81     99.22 o
 -11  -8   3      648.71      652.42     86.00 o
 -10  -8   3     2428.83     2477.33    105.73 o
  -9  -8   3       26.00       73.32     71.81 o
  -8  -8   3     4580.75     4653.24    105.04 o
  -7  -8   3     3792.47     3799.63     73.43 o
  -6  -8   3        7.03       24.06     54.85 o
  -5  -8   3      948.68      952.65     52.94 o
  -4  -8   3     2304.68     2249.98     76.37 o
  -3  -8   3     3807.71     3779.56    125.59 o
  -2  -8   3        9.90       -3.74     60.74 o
  -1  -8   3     3160.41     3253.32     75.81 o
   0  -8   3     3580.09     3829.45    100.04 o
   1  -8   3      128.90      165.57     71.67 o
   2  -8   3     3643.32     4136.39    178.00 o
   3  -8   3     1667.73     1795.48    214.45 o
   4  -8   3        5.19        6.87     99.24 o
   5  -8   3      760.53      772.36    102.95 o
 -12  -7   3       91.91       54.43    103.88 o
 -11  -7   3     2929.02     3292.09    157.87 o
 -10  -7   3     1825.59     1802.65     97.41 o
  -9  -7   3      333.65      381.09     53.50 o
  -8  -7   3     1695.27     1814.18     93.82 o
  -7  -7   3     1217.55     1283.05     58.89 o
  -6  -7   3       27.55       68.23     54.81 o
  -5  -7   3     1422.43     1416.08     49.89 o
  -4  -7   3     4295.90     4180.58     82.16 o
  -3  -7   3     1333.14     1354.63     63.20 o
  -2  -7   3     1551.89     1489.93     54.84 o
  -1  -7   3    10704.88    10356.30    276.01 o
   0  -7   3     2558.00     2778.86    135.03 o
   1  -7   3     2213.43     2314.89    131.53 o
   2  -7   3     6008.55     6369.46    169.42 o
   3  -7   3      416.10      448.31    106.07 o
   4  -7   3       69.80       64.31    120.92 o
   5  -7   3      674.35      635.83    122.41 o
   6  -7   3      588.35      661.31    114.27 o
   7  -7   3       53.28       51.40    152.13 o
 -12  -6   3      443.21      465.44     82.64 o
 -11  -6   3     2770.99     2719.65    215.34 o
 -10  -6   3      146.89      186.36     70.62 o
  -9  -6   3     1809.01     1903.32    132.35 o
  -8  -6   3     2209.45     2308.67    121.44 o
  -7  -6   3     1278.55     1322.37     85.66 o
  -6  -6   3      224.40      240.51     50.38 o
  -5  -6   3     2291.77     2375.47     62.43 o
  -4  -6   3     8558.95     8281.15    160.04 o
  -3  -6   3      203.40      241.11     44.71 o
  -2  -6   3    10942.05    10709.60    198.79 o
  -1  -6   3    11892.45    11659.50    383.57 o
   0  -6   3        0.10       22.39     48.74 o
   1  -6   3     1858.87     1862.29     96.39 o
   2  -6   3      883.57      950.75     89.66 o
   3  -6   3       16.76        3.00     83.92 o
   4  -6   3       32.41       14.13     84.98 o
   5  -6   3     1696.23     1816.90    157.26 o
   6  -6   3     1913.10     2118.47    190.61 o
   7  -6   3       47.57       58.93     99.62 o
   8  -6   3     1562.23     1597.19    140.84 o
 -13  -5   3       19.30       41.12    120.23 o
 -12  -5   3     1541.50     1598.50    106.96 o
 -11  -5   3      776.30      751.31     72.74 o
 -10  -5   3       17.45       -0.44     59.95 o
  -9  -5   3      256.81      282.60     52.73 o
  -8  -5   3     1812.90     2072.54    125.84 o
  -7  -5   3     3366.33     3167.11     89.20 o
  -6  -5   3      331.73      321.30     42.29 o
  -5  -5   3    12537.25    12225.47    261.48 o
  -4  -5   3     6555.45     6428.95    130.64 o
  -3  -5   3      969.35      980.85     56.57 o
  -2  -5   3     8259.84     7818.79    182.68 o
  -1  -5   3      864.56      919.50     60.58 o
   0  -5   3      435.65      447.40     52.55 o
   1  -5   3     3325.43     3470.18     80.71 o
   2  -5   3     3141.00     3253.43    178.62 o
   3  -5   3      840.32      890.06     75.77 o
   4  -5   3     1551.61     1585.00     80.67 o
   5  -5   3     4592.60     4544.05    254.07 o
   6  -5   3     1402.17     1512.74     92.41 o
   7  -5   3     1234.07     1303.33    132.08 o
   8  -5   3     1646.16     1806.53    201.87 o
   9  -5   3      156.28      165.62    113.77 o
 -13  -4   3      521.60      420.97    151.72 o
 -12  -4   3     1261.16     1255.63     84.82 o
 -11  -4   3      384.26      354.93     78.84 o
 -10  -4   3       94.59       84.07     51.77 o
  -9  -4   3     3966.60     3887.57    242.67 o
  -8  -4   3     6673.15     6429.28    226.88 o
  -7  -4   3     1183.73     1136.91     56.16 o
  -6  -4   3     5594.03     5425.05     75.39 o
  -5  -4   3    15175.21    15096.57    381.92 o
  -4  -4   3     2478.22     2696.00     56.40 o
  -3  -4   3     8565.01     8676.56     95.51 o
  -2  -4   3    11173.02    11305.81    221.24 o
  -1  -4   3       15.69       11.33     47.15 o
   0  -4   3      263.97      358.80     49.28 o
   1  -4   3     3212.56     3426.64    107.26 o
   2  -4   3     6497.34     6695.16    108.25 o
   3  -4   3      703.57      725.48     67.08 o
   4  -4   3     6265.56     6201.92    103.80 o
   5  -4   3     7337.38     7323.44    218.34 o
   6  -4   3      150.26      157.65     73.78 o
   7  -4   3     2139.09     2057.30     92.64 o
   8  -4   3      853.54      887.96     75.56 o
   9  -4   3       18.07       42.51     84.07 o
 -12  -3   3      720.01      672.40     87.92 o
 -11  -3   3      231.35      235.87     69.65 o
 -10  -3   3       36.96       24.11     64.15 o
  -9  -3   3     3024.66     3081.14    197.10 o
  -8  -3   3     2589.12     2612.68     71.95 o
  -7  -3   3      195.95      216.47     54.78 o
  -6  -3   3    11837.23    11749.39    255.95 o
  -5  -3   3     4008.16     3887.29    103.60 o
  -4  -3   3     4793.68     4866.32     72.05 o
  -3  -3   3     5158.90     5238.37     63.97 o
  -2  -3   3     2965.03     2864.08     64.95 o
  -1  -3   3     2359.91     2369.68     55.96 o
   0  -3   3       60.24       45.02     37.19 o
   1  -3   3    10592.63    10373.38    177.60 o
   2  -3   3    11152.61    11438.20    255.18 o
   3  -3   3     3766.56     3837.98     78.21 o
   4  -3   3    13297.31    13059.81    336.47 o
   5  -3   3     1999.01     2038.72     71.56 o
   6  -3   3     1737.90     1712.98     75.12 o
   7  -3   3     2046.85     2008.08     82.66 o
   8  -3   3     1417.05     1399.41     91.72 o
   9  -3   3       53.02       58.83     76.77 o
  10  -3   3      285.65      271.38     85.88 o
 -12  -2   3      702.04      699.55     81.15 o
 -11  -2   3      334.07      317.55     64.56 o
 -10  -2   3      366.43      370.35     66.64 o
  -9  -2   3     3405.71     3540.91    181.78 o
  -8  -2   3     1437.39     1461.18     70.08 o
  -7  -2   3     6416.69     6333.74     69.80 o
  -6  -2   3     7259.97     7310.59    255.69 o
  -5  -2   3     1147.58     1189.55     52.06 o
  -4  -2   3     2101.74     2204.89     50.09 o
  -3  -2   3     1120.06     1037.30     44.14 o
  -2  -2   3    12634.34    12770.79    154.45 o
  -1  -2   3      129.85      491.53    271.51 o
   0  -2   3    14761.38    15320.91    486.97 o
   1  -2   3    18744.52    18591.23    578.78 o
   2  -2   3     1173.50     1104.17     53.81 o
   3  -2   3    23185.03    24228.97    394.32 o
   4  -2   3    12103.41    12192.01    236.30 o
   5  -2   3      185.82      217.75     57.55 o
   6  -2   3     1570.74     1579.58     63.86 o
   7  -2   3     2404.86     2397.76     70.14 o
   8  -2   3     1470.19     1428.97     83.77 o
   9  -2   3        3.07       21.76     73.32 o
  10  -2   3     1214.84     1334.50    109.43 o
  11  -2   3     1249.71     1245.99    112.00 o
 -12  -1   3     1092.73     1162.75     96.30 o
 -11  -1   3       13.56        1.72     73.77 o
 -10  -1   3     2767.34     2941.64     98.37 o
  -9  -1   3     3011.22     2834.66     68.36 o
  -8  -1   3       15.99       52.80     56.04 o
  -7  -1   3     4356.72     4320.36     92.92 o
  -6  -1   3     1894.35     1981.57     52.10 o
  -5  -1   3     1405.99     1526.44     49.81 o
  -4  -1   3      345.34      344.36     41.99 o
  -3  -1   3     4162.13     4190.69    156.00 o
  -2  -1   3    14464.59    14718.34    433.31 o
  -1  -1   3      644.92      721.40     44.21 o
   0  -1   3    67057.08    66432.24    881.89 o
   1  -1   3    17589.39    18073.31    580.87 o
   2  -1   3      733.56      736.05     51.37 o
   3  -1   3     9035.22     8748.20    151.88 o
   4  -1   3     2378.01     2349.46     69.71 o
   5  -1   3       39.82       57.74     49.30 o
   6  -1   3      659.60      675.77     59.67 o
   7  -1   3     2368.10     2441.04     90.43 o
   8  -1   3      319.19      362.10     54.54 o
   9  -1   3      561.37      547.53     60.24 o
  10  -1   3     3559.10     3661.24     92.22 o
  11  -1   3      374.55      362.26     98.11 o
  12  -1   3      435.58      366.60    173.62 o
 -12   0   3      527.56      468.70     97.33 o
 -11   0   3      255.06      267.05     82.77 o
 -10   0   3     2625.61     2543.70    142.79 o
  -9   0   3     1312.47     1412.05     97.90 o
  -8   0   3      196.12      200.80     54.78 o
  -7   0   3     1054.67     1094.31     53.65 o
  -6   0   3     2506.14     2583.48     71.69 o
  -5   0   3      995.69      971.96     54.42 o
  -4   0   3     1562.93     1586.17     56.95 o
  -3   0   3    21177.68    21779.11    931.61 o
  -2   0   3     1173.28     1189.65     43.69 o
  -1   0   3     8600.88     9096.82    338.33 o
   0   0   3    61935.02    61978.66   1382.49 o
   1   0   3       18.41       27.53     41.96 o
   2   0   3      918.07      866.78     48.99 o
   3   0   3     2236.22     2226.57     66.84 o
   4   0   3     2435.38     2526.63     66.61 o
   5   0   3       33.90       37.29     51.74 o
   6   0   3     1452.55     1390.05     50.93 o
   7   0   3     7629.18     7424.28    238.00 o
   8   0   3      706.04      743.86     59.42 o
   9   0   3     2669.78     2749.22     71.64 o
  10   0   3     3586.54     3613.09     84.66 o
  11   0   3       32.22       21.14     73.48 o
  12   0   3      429.34      441.81    115.98 o
 -11   1   3      790.14      786.42     76.60 o
 -10   1   3     1236.37     1262.00     63.35 o
  -9   1   3        6.61       10.95     63.02 o
  -8   1   3      152.01      180.86     72.38 o
  -7   1   3      428.22      436.24     47.87 o
  -6   1   3     2689.33     2587.65     81.95 o
  -5   1   3       44.15       55.21     45.61 o
  -4   1   3    13524.13    14072.28    396.78 o
  -3   1   3    24734.69    25725.72   1129.42 o
  -2   1   3      841.12     1115.67    211.83 o
  -1   1   3     6378.55     6258.59    347.14 o
   0   1   3     5382.30     5543.09    374.60 o
   1   1   3     1264.91     1210.64     56.87 o
   2   1   3     1760.91     1822.45     71.39 o
   3   1   3      976.32     1011.81     53.28 o
   4   1   3     5163.11     5100.84    107.35 o
   5   1   3      591.75      648.55     47.58 o
   6   1   3    11369.01    11510.51    182.88 o
   7   1   3     5420.71     5111.60    156.06 o
   8   1   3     1684.61     1829.16     71.32 o
   9   1   3     5290.53     5499.52     84.41 o
  10   1   3      187.94      204.89     80.00 o
  11   1   3      269.12      277.74     69.99 o
  12   1   3      782.14      767.30     83.04 o
  13   1   3      361.45      386.55    110.84 o
 -11   2   3      597.75      609.54     89.67 o
 -10   2   3      355.40      264.36     89.04 o
  -9   2   3      192.43      152.67     80.51 o
  -8   2   3      786.95      738.87     56.76 o
  -7   2   3     6870.57     6450.97    153.43 o
  -6   2   3     3152.94     3087.75     85.53 o
  -5   2   3     1755.77     1722.84     53.52 o
  -4   2   3    18241.09    17920.58    233.42 o
  -3   2   3     1034.37      964.81     41.58 o
  -2   2   3     9243.25     9440.41    430.03 o
  -1   2   3     5842.37     6081.04    155.57 o
   0   2   3      122.54      158.82     35.26 o
   1   2   3      410.00      459.71     46.00 o
   2   2   3    13328.92    14184.68    282.99 o
   3   2   3     1954.96     2027.24     83.32 o
   4   2   3     2396.05     2136.22     77.58 o
   5   2   3     8668.10     8391.51    127.47 o
   6   2   3    16796.16    16933.37    255.44 o
   7   2   3     1483.00     1583.65     53.33 o
   8   2   3     3694.14     3630.37    124.99 o
   9   2   3     2222.44     2370.34    117.74 o
  10   2   3       45.31       48.90     73.48 o
  11   2   3       15.59       12.01     86.13 o
  12   2   3      920.86      903.53     82.18 o
  13   2   3      751.01      768.51    104.97 o
 -10   3   3      325.31      360.03     76.01 o
  -9   3   3        5.45       17.83     74.41 o
  -8   3   3     2253.46     2227.48     99.09 o
  -7   3   3     4144.82     4112.12     91.32 o
  -6   3   3        2.66       25.70     51.56 o
  -5   3   3     7252.70     6738.51    259.82 o
  -4   3   3     8823.26     8838.27    285.29 o
  -3   3   3       48.08       78.13     43.03 o
  -2   3   3     1671.05     1512.68     56.18 o
  -1   3   3     2501.44     2514.01     62.62 o
   0   3   3     1825.80     1846.60     48.80 o
   1   3   3     2185.00     2212.41     63.05 o
   2   3   3    11308.66    11891.98    204.57 o
   3   3   3    26601.21    26902.44    467.69 o
   4   3   3      841.28      958.64     70.05 o
   5   3   3    18146.80    16962.56    394.09 o
   6   3   3     4725.58     4756.28    122.35 o
   7   3   3     2507.43     2513.86     60.94 o
   8   3   3     3528.10     3493.72    119.10 o
   9   3   3     1769.62     1768.91     77.76 o
  10   3   3      546.30      573.07     71.29 o
  11   3   3       45.20       27.08     74.15 o
  12   3   3     1352.67     1385.49     86.49 o
  13   3   3      602.76      614.43     97.12 o
 -10   4   3      361.13      333.42    109.67 o
  -9   4   3       73.44       67.58     82.67 o
  -8   4   3     2429.98     2412.48     86.98 o
  -7   4   3     1651.09     1658.89     62.77 o
  -6   4   3     2325.25     2334.61     83.31 o
  -5   4   3     5891.50     5625.36    165.55 o
  -4   4   3     1617.35     1588.52     85.54 o
  -3   4   3        4.02       20.08     46.94 o
  -2   4   3     3950.70     4140.83    133.08 o
  -1   4   3     7697.21     7755.86    121.78 o
   0   4   3     3261.00     3246.29     56.81 o
   1   4   3     8127.85     8233.61     91.81 o
   2   4   3    35247.83    35093.08    383.26 o
   3   4   3     9798.09    10205.00    112.90 o
   4   4   3    22790.98    21739.79    275.84 o
   5   4   3    14817.00    14251.47    142.84 o
   6   4   3      995.80      962.44     62.73 o
   7   4   3      867.38      882.53     59.83 o
   8   4   3     2839.79     2893.15     69.26 o
   9   4   3     4750.23     4820.87    173.43 o
  10   4   3      105.52      155.48     70.00 o
  11   4   3     1462.82     1443.92     76.10 o
  12   4   3     3301.53     3426.76    162.63 o
  13   4   3      280.42      254.18    103.87 o
  14   4   3      776.59      792.68    127.93 o
  -9   5   3     1073.00     1140.41     93.12 o
  -8   5   3     1657.26     1713.87     83.87 o
  -7   5   3      178.03      169.39     67.28 o
  -6   5   3     1559.50     1526.23     68.59 o
  -5   5   3      997.14     1035.37     56.00 o
  -4   5   3      279.07      305.96     52.25 o
  -3   5   3       96.62      117.17     43.64 o
  -2   5   3     5975.55     5919.26    114.82 o
  -1   5   3    10825.12    10829.43    152.85 o
   0   5   3      571.84      533.00     56.16 o
   1   5   3    19294.50    18753.56    261.24 o
   2   5   3    15926.80    15639.78    328.49 o
   3   5   3     1173.55     1238.44     54.72 o
   4   5   3    18530.90    18257.41    428.42 o
   5   5   3     6555.53     6628.97    193.82 o
   6   5   3       13.11       36.01     58.77 o
   7   5   3     1267.21     1367.59     67.47 o
   8   5   3     4630.16     4584.69     97.75 o
   9   5   3     4585.72     4457.03    225.82 o
  10   5   3      164.17      169.95     66.30 o
  11   5   3     4575.79     4605.52    406.42 o
  12   5   3     1270.52     1188.88     88.40 o
  13   5   3      293.93      307.27    119.86 o
  14   5   3      885.61      911.03    119.48 o
  -8   6   3      364.09      338.18    103.31 o
  -7   6   3        1.36       17.99     73.62 o
  -6   6   3      564.70      580.35     66.44 o
  -5   6   3     1826.12     1780.66     69.01 o
  -4   6   3     1143.46     1099.93     66.88 o
  -3   6   3      122.23      130.81     51.34 o
  -2   6   3     9209.90     8544.83    220.18 o
  -1   6   3     5101.86     4991.62    115.89 o
   0   6   3     4688.10     4749.66    155.85 o
   1   6   3    21786.89    21943.13    824.72 o
   2   6   3     3374.45     3642.64     98.26 o
   3   6   3     2132.79     2131.67     87.14 o
   4   6   3     1082.79     1029.67     71.61 o
   5   6   3     5778.86     6011.99    233.38 o
   6   6   3     1303.66     1203.03     56.64 o
   7   6   3      967.84     1012.42     66.43 o
   8   6   3     9247.93     9201.08    119.54 o
   9   6   3     2365.35     2311.29    112.62 o
  10   6   3     1603.38     1619.13     76.99 o
  11   6   3     3591.22     3865.06    355.48 o
  12   6   3       94.69       89.39     85.31 o
  13   6   3      392.94      406.58    106.43 o
  14   6   3     1099.02      907.58    151.33 o
  -7   7   3        1.55       -8.67     93.06 o
  -6   7   3      425.04      373.59     92.03 o
  -5   7   3     2310.47     2285.14    105.10 o
  -4   7   3      482.02      442.25     68.30 o
  -3   7   3     1257.26     1238.21     64.49 o
  -2   7   3     7716.21     7280.60    270.99 o
  -1   7   3      334.85      364.28     56.19 o
   0   7   3     4523.72     4472.34    109.57 o
   1   7   3     3976.04     3834.73    172.26 o
   2   7   3      149.82      147.54     61.52 o
   3   7   3      565.43      573.74     60.61 o
   4   7   3     2155.26     2198.81     88.68 o
   5   7   3     8552.27     8315.85    238.28 o
   6   7   3      447.59      430.63     55.69 o
   7   7   3     4960.89     4958.42    127.97 o
   8   7   3     4730.20     4841.18     84.04 o
   9   7   3        9.47       28.58     88.38 o
  10   7   3     4264.98     4283.95    216.84 o
  11   7   3     1916.06     1800.68     89.78 o
  12   7   3       21.85       34.76    105.39 o
  13   7   3      164.74      169.44    121.69 o
  14   7   3      130.39      141.72    132.43 o
  -6   8   3      818.56      644.22    109.60 o
  -5   8   3     1361.92     1383.92     93.16 o
  -4   8   3      368.72      311.03     80.58 o
  -3   8   3     5622.21     5415.61    256.44 o
  -2   8   3     2019.80     1888.26    116.85 o
  -1   8   3     1176.76     1185.75     59.70 o
   0   8   3     3062.10     3034.08    108.59 o
   1   8   3      908.27      916.99     56.44 o
   2   8   3      487.12      536.54     56.66 o
   3   8   3      873.86      940.73     56.46 o
   4   8   3     5084.85     5144.14    149.11 o
   5   8   3     3842.23     3761.39     73.77 o
   6   8   3      606.28      610.79     57.86 o
   7   8   3     9943.70     9814.27    235.14 o
   8   8   3      895.27      923.93     60.74 o
   9   8   3     1253.22     1262.66     77.05 o
  10   8   3     1396.82     1399.64     87.40 o
  11   8   3      170.62      159.51     89.45 o
  12   8   3        8.80       37.26     98.21 o
  13   8   3      462.62      437.73    122.24 o
  14   8   3     1173.42     1121.26    143.80 o
  -5   9   3      272.06      287.67     97.23 o
  -4   9   3      861.15      977.01    125.34 o
  -3   9   3     2009.22     2103.07    189.70 o
  -2   9   3      164.05      155.14     75.00 o
  -1   9   3       49.81       54.91     70.43 o
   0   9   3      551.00      590.05     67.92 o
   1   9   3     1344.70     1412.69     79.67 o
   2   9   3      679.18      709.68     46.76 o
   3   9   3     2589.77     2600.17     76.62 o
   4   9   3     6477.30     6280.11    183.05 o
   5   9   3      327.53      328.96     60.90 o
   6   9   3     4342.26     4315.82    162.81 o
   7   9   3     4336.85     4212.51     87.61 o
   8   9   3       45.64       84.51     78.87 o
   9   9   3     1075.71     1071.26     77.95 o
  10   9   3     1106.16     1016.01     82.23 o
  11   9   3      658.35      658.94    106.16 o
  12   9   3       32.19        2.90    102.33 o
  13   9   3     1023.88     1026.47    133.54 o
  14   9   3      811.73      680.48    172.32 o
  -4  10   3      950.22     1000.45    137.66 o
  -3  10   3      532.86      593.24    119.36 o
  -2  10   3       16.02      -53.43    119.66 o
  -1  10   3      370.48      331.13     95.85 o
   0  10   3     2502.39     2330.94    172.68 o
   1  10   3     2762.76     2847.68    118.19 o
   2  10   3       60.31       57.62     57.00 o
   3  10   3     6865.22     6646.60    376.71 o
   4  10   3     3574.94     3523.37    139.02 o
   5  10   3      815.91      867.91     70.89 o
   6  10   3     2716.87     2760.01     77.41 o
   7  10   3      674.51      623.52     67.40 o
   8  10   3       92.82       97.61     73.59 o
   9  10   3      947.96      836.65     76.63 o
  10  10   3     1073.27     1137.08     87.81 o
  11  10   3      626.98      605.35     90.67 o
  12  10   3      146.43      178.28    120.87 o
  13  10   3     1683.34     1742.93    145.98 o
  -3  11   3      299.84      204.84    147.72 o
  -2  11   3       54.44      129.44    117.95 o
  -1  11   3      887.24      936.33    120.80 o
   0  11   3     2740.71     2865.24    332.09 o
   1  11   3      575.77      614.96     74.58 o
   2  11   3     1393.91     1459.86    100.35 o
   3  11   3     3419.84     3516.55    223.34 o
   4  11   3       66.76       34.50     76.69 o
   5  11   3     2286.56     2245.91    109.75 o
   6  11   3     1501.45     1342.17     61.59 o
   7  11   3      192.39      195.23     78.99 o
   8  11   3       72.73       32.17     73.85 o
   9  11   3     1236.47     1170.23    103.38 o
  10  11   3     2515.85     2431.69    143.85 o
  11  11   3      177.53      182.97    108.04 o
  12  11   3     1343.70     1352.01    129.99 o
  13  11   3      799.17      797.27    152.47 o
  -1  12   3     1028.19      940.02    132.74 o
   0  12   3     1148.58     1289.61    190.16 o
   1  12   3      259.53      290.36    117.44 o
   2  12   3     2765.64     2814.46    138.20 o
   3  12   3      911.43      924.87     77.10 o
   4  12   3      343.82      293.20     88.15 o
   5  12   3     1256.27     1174.11     79.93 o
   6  12   3     1101.82     1025.75     86.30 o
   7  12   3      868.59      913.05     94.99 o
   8  12   3       88.56       43.27     75.71 o
   9  12   3     2942.24     2719.32    131.69 o
  10  12   3     1148.28     1108.69    112.61 o
  11  12   3      589.92      542.41    121.75 o
  12  12   3     1700.92     1546.58    131.73 o
   1  13   3      604.73      653.80    187.30 o
   2  13   3      773.86      805.77    127.97 o
   3  13   3      215.37      209.67     96.11 o
   4  13   3        3.65        5.18     88.49 o
   5  13   3      785.13      756.12    103.65 o
   6  13   3     1760.29     1748.51    109.10 o
   7  13   3      275.41      277.27     93.80 o
   8  13   3      729.64      609.06     99.37 o
   9  13   3     1464.53     1406.19    102.21 o
  10  13   3       15.37       36.82    110.57 o
  11  13   3      843.13      687.64    117.65 o
   4  14   3       11.45       30.81    112.09 o
   5  14   3      605.76      548.79     98.40 o
   6  14   3      629.71      636.92     91.71 o
   7  14   3       82.82       51.75     96.86 o
   8  14   3     1927.91     1773.48    131.47 o
   9  14   3      817.95      640.07    231.71 o
  -8 -11   4      282.35      298.72    107.24 o
  -7 -11   4     1765.98     1850.54    109.10 o
  -6 -11   4      484.59      525.55     98.70 o
  -5 -11   4      605.28      655.37     94.86 o
  -4 -11   4     1848.44     1939.96     89.25 o
  -3 -11   4      259.48      221.62     97.07 o
  -2 -11   4      417.54      390.13    134.61 o
  -1 -11   4      853.20      729.87    164.39 o
 -10 -10   4      539.76      620.60    116.18 o
  -9 -10   4       44.81       49.23     91.37 o
  -8 -10   4     1012.21     1070.52     92.59 o
  -7 -10   4     1807.92     1867.56     83.68 o
  -6 -10   4       86.88      -17.06     85.62 o
  -5 -10   4     3367.28     3342.91     90.71 o
  -4 -10   4     2142.90     2053.49     77.89 o
  -3 -10   4       13.95       15.98     71.62 o
  -2 -10   4      741.17      779.12     86.17 o
  -1 -10   4     1048.52     1143.42    119.04 o
   0 -10   4      489.23      432.02    101.80 o
   1 -10   4       49.23       48.25    128.37 o
 -11  -9   4      932.77      937.81    117.87 o
 -10  -9   4      811.81      824.27     91.17 o
  -9  -9   4      737.88      765.45     85.20 o
  -8  -9   4     4651.11     4921.23    142.21 o
  -7  -9   4     1083.49     1108.50     73.22 o
  -6  -9   4     1437.82     1483.29     66.30 o
  -5  -9   4     2019.02     2049.29     65.84 o
  -4  -9   4      685.26      654.42     66.93 o
  -3  -9   4       12.94        1.48     73.77 o
  -2  -9   4     1014.78      944.00     64.19 o
  -1  -9   4     2472.07     2479.26     93.80 o
   0  -9   4      501.71      491.16    100.80 o
   1  -9   4      947.31      994.76    102.68 o
   2  -9   4     2496.77     2745.25    191.02 o
   3  -9   4      285.43      301.45    107.92 o
 -11  -8   4     1501.07     1548.26    138.17 o
 -10  -8   4        8.96       45.06     81.79 o
  -9  -8   4     2102.16     2100.81    119.80 o
  -8  -8   4     1073.17     1133.79     80.59 o
  -7  -8   4        1.28       48.12     63.11 o
  -6  -8   4     1061.02     1092.67     57.20 o
  -5  -8   4     1420.31     1365.70     65.27 o
  -4  -8   4       26.02       15.30     55.49 o
  -3  -8   4      806.25      751.99     55.17 o
  -2  -8   4     3021.55     2927.65    136.77 o
  -1  -8   4     2758.10     2727.03     97.59 o
   0  -8   4       98.75      118.36     71.42 o
   1  -8   4     4658.86     4942.57    292.10 o
   2  -8   4     2020.10     2121.26    106.66 o
   3  -8   4       86.61       62.87    125.17 o
   4  -8   4      741.33      806.40    119.21 o
   5  -8   4      456.15      542.89    115.36 o
 -12  -7   4     1330.20     1350.87    126.41 o
 -11  -7   4      908.28      846.58     98.25 o
 -10  -7   4      332.00      379.63     62.47 o
  -9  -7   4     2136.19     2213.28    132.90 o
  -8  -7   4      408.75      434.47     58.95 o
  -7  -7   4      914.84      936.74     60.77 o
  -6  -7   4     1930.45     1997.54     64.23 o
  -5  -7   4     2355.45     2426.76     65.14 o
  -4  -7   4     1143.22     1122.10     57.65 o
  -3  -7   4       30.69       42.40     57.27 o
  -2  -7   4     6459.83     6102.96    228.23 o
  -1  -7   4     1689.15     1599.75     64.47 o
   0  -7   4     2724.25     2726.23     78.04 o
   1  -7   4     3885.16     4068.93    103.18 o
   2  -7   4      137.21      178.95     83.38 o
   3  -7   4      371.50      441.64     86.88 o
   4  -7   4      827.85      898.60    101.66 o
   5  -7   4     1020.93     1032.33    102.66 o
   6  -7   4        8.21       19.75    130.11 o
 -12  -6   4     1397.44     1483.52    101.47 o
 -11  -6   4        5.61       19.48     77.15 o
 -10  -6   4     1675.17     1687.29    111.90 o
  -9  -6   4     2195.40     2244.86    158.14 o
  -8  -6   4      493.46      469.37     54.48 o
  -7  -6   4        2.66        6.11     67.01 o
  -6  -6   4     1319.30     1327.45     61.43 o
  -5  -6   4     8062.41     8124.04    151.85 o
  -4  -6   4       73.77       67.13     55.64 o
  -3  -6   4    10212.54     9975.28    257.88 o
  -2  -6   4     8220.22     8112.57    151.36 o
  -1  -6   4      137.22      133.70     46.07 o
   0  -6   4     5320.97     5287.51     87.45 o
   1  -6   4     2995.84     3099.96     75.49 o
   2  -6   4       65.55       83.16     83.39 o
   3  -6   4     1635.42     1719.14    133.97 o
   4  -6   4     2803.38     2740.73    111.63 o
   5  -6   4     1696.34     1709.83    108.13 o
   6  -6   4       29.37       58.89     98.34 o
   7  -6   4     1847.97     1973.73    229.02 o
 -12  -5   4      620.59      671.37     95.78 o
 -11  -5   4       62.51       76.36     79.37 o
 -10  -5   4      732.20      741.04     75.85 o
  -9  -5   4     2267.01     2205.11    146.70 o
  -8  -5   4     1119.19     1127.48     63.47 o
  -7  -5   4      342.09      403.88     61.53 o
  -6  -5   4     6058.26     5958.55    128.30 o
  -5  -5   4     4471.78     4563.69     84.20 o
  -4  -5   4     1247.60     1258.77     50.20 o
  -3  -5   4    14525.22    14275.66     93.35 o
  -2  -5   4     2534.41     2539.15     64.36 o
  -1  -5   4      600.73      585.38     48.50 o
   0  -5   4     4959.02     4935.36     74.05 o
   1  -5   4     1582.21     1525.53     62.45 o
   2  -5   4      898.18      955.49     67.38 o
   3  -5   4      793.96      866.45     88.67 o
   4  -5   4     3391.17     3718.37    116.01 o
   5  -5   4      587.61      712.18    103.72 o
   6  -5   4     1751.27     1739.64    106.50 o
   7  -5   4     3401.44     3716.86    258.13 o
   8  -5   4      168.09      108.04    100.66 o
 -12  -4   4      209.90      168.18     84.17 o
 -11  -4   4        2.00       25.90     71.66 o
 -10  -4   4      511.34      491.68     70.38 o
  -9  -4   4      975.32      928.73     67.17 o
  -8  -4   4      428.50      411.49     52.33 o
  -7  -4   4     2616.21     2540.99     70.96 o
  -6  -4   4    10491.32    10510.67    131.46 o
  -5  -4   4     1279.32     1366.23     48.83 o
  -4  -4   4     8504.44     8438.27     96.19 o
  -3  -4   4    10352.80    10401.76    165.86 o
  -2  -4   4      109.24      146.90     50.36 o
  -1  -4   4      141.94      133.03     38.81 o
   0  -4   4     1862.68     1812.49     66.81 o
   1  -4   4     2982.06     2915.77    104.10 o
   2  -4   4       30.85       63.24     46.82 o
   3  -4   4     6852.67     6774.28    251.85 o
   4  -4   4     5229.43     5242.70     99.28 o
   5  -4   4      236.12      314.26     73.16 o
   6  -4   4     2779.87     2869.15    112.98 o
   7  -4   4     1743.25     1846.93    120.48 o
   8  -4   4        8.09       15.96     90.61 o
   9  -4   4      543.23      595.39    118.66 o
 -12  -3   4      140.36      157.52    100.82 o
 -11  -3   4      169.65      130.88     70.09 o
 -10  -3   4     1988.85     1953.15    130.57 o
  -9  -3   4     4774.41     4477.60    100.45 o
  -8  -3   4       76.49      125.91     56.43 o
  -7  -3   4    13114.20    12457.79    261.58 o
  -6  -3   4     5343.07     5136.38    147.23 o
  -5  -3   4     1980.25     1992.70     53.78 o
  -4  -3   4     5367.18     5196.68     68.11 o
  -3  -3   4     2625.85     2708.01     61.05 o
  -2  -3   4     1438.79     1496.82     56.05 o
  -1  -3   4     2053.33     2054.29     63.03 o
   0  -3   4     6791.32     6798.66    163.71 o
   1  -3   4     5189.72     5089.81    155.05 o
   2  -3   4     2729.91     2874.46    129.53 o
   3  -3   4    15488.26    15187.59    262.04 o
   4  -3   4     7046.85     7026.76    152.50 o
   5  -3   4     1553.72     1521.88     69.63 o
   6  -3   4     2132.64     2168.02     85.49 o
   7  -3   4      708.29      682.14     75.25 o
   8  -3   4        0.71       27.52     89.14 o
   9  -3   4      327.60      293.44    106.97 o
  10  -3   4      735.06      636.97     97.47 o
 -12  -2   4      237.98      170.45    104.19 o
 -11  -2   4      569.29      570.26     70.65 o
 -10  -2   4     3406.80     3496.73    212.00 o
  -9  -2   4      551.44      608.77     73.35 o
  -8  -2   4     5849.70     5755.21    156.75 o
  -7  -2   4     5711.32     5761.30     73.73 o
  -6  -2   4      128.57      158.48     47.09 o
  -5  -2   4     1824.58     1845.30     53.76 o
  -4  -2   4     4877.71     5122.34    128.61 o
  -3  -2   4     3440.55     3410.28     61.01 o
  -2  -2   4      206.89      315.52     32.98 o
  -1  -2   4    11759.76    11677.98    146.11 o
   0  -2   4    24854.50    24218.64    471.65 o
   1  -2   4     1517.86     1537.33     50.20 o
   2  -2   4    12721.37    12660.03    190.26 o
   3  -2   4    10024.68    10104.44    267.49 o
   4  -2   4      282.92      371.70     55.38 o
   5  -2   4     2123.54     2037.86     61.22 o
   6  -2   4     1490.55     1553.36     66.27 o
   7  -2   4      799.34      833.36     75.95 o
   8  -2   4       29.29       45.06     66.98 o
   9  -2   4     1879.62     1931.77     86.53 o
  10  -2   4     1566.43     1654.14     90.52 o
  11  -2   4       14.51       28.72    120.96 o
 -12  -1   4        1.10       18.70     90.99 o
 -11  -1   4     1949.80     2025.45    101.89 o
 -10  -1   4     1964.59     1967.26    114.10 o
  -9  -1   4       53.74       47.52     61.15 o
  -8  -1   4     2986.34     2864.67     73.22 o
  -7  -1   4     2504.69     2460.34     57.95 o
  -6  -1   4       40.58       62.21     49.99 o
  -5  -1   4      889.71      928.63     53.32 o
  -4  -1   4     1209.78     1158.01     47.75 o
  -3  -1   4     1872.84     1807.16     46.70 o
  -2  -1   4       84.37       91.61     33.07 o
  -1  -1   4    15239.31    14710.26    327.92 o
   0  -1   4    15374.78    15006.66    287.76 o
   1  -1   4     7643.93     7662.16    104.40 o
   2  -1   4    16670.38    16366.46    294.79 o
   3  -1   4     7697.72     8128.83    115.58 o
   4  -1   4       79.94       75.15     61.56 o
   5  -1   4     3102.61     3214.14     65.66 o
   6  -1   4     4912.30     4933.30    133.68 o
   7  -1   4     1046.92     1182.96     72.37 o
   8  -1   4      403.65      435.00     82.30 o
   9  -1   4     6080.77     6290.97    165.35 o
  10  -1   4      933.80      976.63     89.69 o
  11  -1   4      653.04      690.26    110.44 o
 -11   0   4     1752.38     1683.47     83.06 o
 -10   0   4      346.00      340.35     68.68 o
  -9   0   4     1106.52     1136.20     67.94 o
  -8   0   4      653.31      664.33     54.90 o
  -7   0   4      528.28      535.11     46.67 o
  -6   0   4       43.08       39.32     49.15 o
  -5   0   4      487.02      464.79     47.26 o
  -4   0   4    13966.22    14726.69    570.17 o
  -3   0   4     1839.55     1862.59     64.74 o
  -2   0   4    19495.39    20580.75    781.95 o
  -1   0   4    35740.06    36222.07    823.36 o
   0   0   4     3542.25     3642.86     57.46 o
   1   0   4    11690.16    11395.31    196.11 o
   2   0   4     9322.18     9390.25    218.39 o
   3   0   4       53.70       82.34     45.34 o
   4   0   4      482.61      535.67     49.55 o
   5   0   4     3692.78     3608.55     70.43 o
   6   0   4     7451.24     7386.14    102.35 o
   7   0   4        6.37       36.65     60.16 o
   8   0   4     6698.35     6940.31    177.11 o
   9   0   4     3235.73     3342.82    130.50 o
  10   0   4      157.67      190.43     88.10 o
  11   0   4     1234.42     1357.68     99.71 o
  12   0   4      493.70      438.38     94.19 o
 -11   1   4      692.33      720.83     89.93 o
 -10   1   4        6.05        9.36     78.82 o
  -9   1   4      240.47      252.42     65.07 o
  -8   1   4     1404.87     1384.25     60.75 o
  -7   1   4     2474.28     2313.10     70.06 o
  -6   1   4      226.65      251.48     50.69 o
  -5   1   4    10811.20    10817.45    290.69 o
  -4   1   4    15393.94    15788.76    577.89 o
  -3   1   4      185.47      287.41     41.38 o
  -2   1   4    15194.09    15244.09    711.95 o
  -1   1   4     8127.61     8473.70    365.30 o
   0   1   4      138.31      154.24     36.66 o
   1   1   4     2159.20     2125.63     54.67 o
   2   1   4     4946.80     5030.36     74.54 o
   3   1   4     1075.39     1086.47     58.34 o
   4   1   4       14.11       48.26     40.52 o
   5   1   4    17199.11    17803.98    312.31 o
   6   1   4     6833.79     6959.38     93.68 o
   7   1   4     1416.49     1401.42     55.41 o
   8   1   4     7121.35     7063.26    203.98 o
   9   1   4      883.22      927.89     72.95 o
  10   1   4       50.06       70.21     64.83 o
  11   1   4      908.24      934.60     77.81 o
  12   1   4      472.10      447.13     92.96 o
 -10   2   4        5.62       42.58     74.78 o
  -9   2   4      328.46      329.80     76.66 o
  -8   2   4     1564.51     1586.86     66.35 o
  -7   2   4     1626.14     1606.35     65.77 o
  -6   2   4      219.47      254.10     59.01 o
  -5   2   4    11126.63    11267.33    200.55 o
  -4   2   4     2942.20     2999.55     63.84 o
  -3   2   4     2907.40     2788.24    106.11 o
  -2   2   4    16472.21    16758.43    532.37 o
  -1   2   4      234.07      280.79     34.64 o
   0   2   4        5.37       82.72     46.73 o
   1   2   4      830.71      846.03     46.36 o
   2   2   4     9363.54     9668.33    148.33 o
   3   2   4     1692.70     1690.25     57.76 o
   4   2   4     7220.31     7406.90    162.51 o
   5   2   4    15533.24    15651.51    256.62 o
   6   2   4      647.51      674.59     59.22 o
   7   2   4     4480.72     4367.81    126.12 o
   8   2   4     2901.11     2944.52     73.10 o
   9   2   4        7.60       23.91     63.22 o
  10   2   4      678.37      657.52     73.86 o
  11   2   4      863.13      851.84     91.00 o
  12   2   4     1064.46     1131.83    102.20 o
  13   2   4       91.49      108.95    101.04 o
 -10   3   4       56.00       90.89     90.24 o
  -9   3   4      893.73      908.55     78.23 o
  -8   3   4     2782.18     2800.98     89.85 o
  -7   3   4      214.69      218.80     54.04 o
  -6   3   4     6054.62     5908.61    138.87 o
  -5   3   4     4675.67     4459.65    108.58 o
  -4   3   4      795.09      800.12     57.98 o
  -3   3   4     5509.68     5710.13    146.59 o
  -2   3   4     5548.05     5885.77    139.49 o
  -1   3   4     1083.86     1065.70     45.85 o
   0   3   4      183.11      205.32     33.56 o
   1   3   4     5087.21     5263.90    169.99 o
   2   3   4    19281.34    19805.16    509.19 o
   3   3   4       70.01      103.95     44.42 o
   4   3   4    13954.56    13839.99    437.08 o
   5   3   4     3077.48     3071.09     94.84 o
   6   3   4     1816.81     1836.60     80.88 o
   7   3   4     5813.46     5890.33    183.63 o
   8   3   4     1357.84     1359.94     59.76 o
   9   3   4      167.31      139.77     57.66 o
  10   3   4      500.51      538.65     68.94 o
  11   3   4     1193.55     1214.91     72.26 o
  12   3   4      803.16      823.75     82.96 o
  13   3   4      436.32      417.25    117.99 o
  -9   4   4     2044.52     1973.94    141.86 o
  -8   4   4      620.29      577.16     69.06 o
  -7   4   4     1252.24     1197.77     64.03 o
  -6   4   4     6697.60     6387.93    157.78 o
  -5   4   4     1818.29     1775.89     56.77 o
  -4   4   4       87.31       91.88     46.16 o
  -3   4   4     1415.29     1339.20     45.81 o
  -2   4   4     1125.67     1027.01     54.46 o
  -1   4   4     1623.52     1712.49     51.57 o
   0   4   4     2538.59     2331.35     52.36 o
   1   4   4    15628.41    15657.88    200.95 o
   2   4   4     4113.86     4198.71     72.89 o
   3   4   4    17972.31    18312.77    301.91 o
   4   4   4    11786.78    11791.75    139.86 o
   5   4   4      112.42       91.77     81.76 o
   6   4   4     1810.64     1821.29     84.14 o
   7   4   4     2684.55     2678.60     93.42 o
   8   4   4     2272.24     2229.18     70.98 o
   9   4   4      534.07      522.73     58.72 o
  10   4   4     1314.07     1320.93     82.25 o
  11   4   4     3429.15     3420.99    123.70 o
  12   4   4      129.74      104.78     81.15 o
  13   4   4     1103.97     1115.20     91.60 o
  14   4   4      855.79      807.58    122.11 o
  -9   5   4     1773.71     1788.63     91.48 o
  -8   5   4       44.99       70.25     74.08 o
  -7   5   4     1408.49     1459.75     77.46 o
  -6   5   4     1345.02     1331.45     60.14 o
  -5   5   4       60.64       63.62     47.55 o
  -4   5   4      422.26      430.20     47.19 o
  -3   5   4     1486.20     1504.56     55.18 o
  -2   5   4     7226.53     6922.66    196.90 o
  -1   5   4        3.01       15.48     52.16 o
   0   5   4    20143.37    20365.06    289.63 o
   1   5   4    14741.28    15053.37    250.30 o
   2   5   4      611.73      615.90     43.54 o
   3   5   4    11121.87    11115.66    132.80 o
   4   5   4    14445.75    15031.72    127.85 o
   5   5   4     4349.14     4602.24    107.60 o
   6   5   4      564.15      551.12     84.41 o
   7   5   4     3842.35     3841.14    236.60 o
   8   5   4     3176.77     3129.42     81.95 o
   9   5   4       22.17       45.92     67.83 o
  10   5   4     6064.47     5609.81    241.50 o
  11   5   4     2560.12     2498.15    162.13 o
  12   5   4      723.76      804.66    103.99 o
  13   5   4     1325.14     1321.08    101.21 o
  14   5   4      307.36      289.21    124.50 o
  -8   6   4      109.85      165.83    102.98 o
  -7   6   4      633.89      648.90     72.21 o
  -6   6   4      408.90      339.66     74.93 o
  -5   6   4      420.08      386.25     52.03 o
  -4   6   4      524.20      468.87     52.24 o
  -3   6   4     4174.34     4172.49    180.43 o
  -2   6   4     4192.58     4009.08    139.56 o
  -1   6   4     3907.84     3855.43    107.36 o
   0   6   4    15346.33    14882.88    228.33 o
   1   6   4     3501.95     3636.07    141.61 o
   2   6   4     3011.05     2983.01     64.73 o
   3   6   4     7059.92     7552.68    287.56 o
   4   6   4      251.74      201.57     57.99 o
   5   6   4     3114.35     3659.79    233.61 o
   6   6   4     5277.44     5501.73    111.06 o
   7   6   4    11995.51    12120.92    648.04 o
   8   6   4     1665.06     1748.82     82.64 o
   9   6   4     4168.08     4154.91    151.93 o
  10   6   4     6688.28     6639.04    311.69 o
  11   6   4       53.44       49.00     87.94 o
  12   6   4     1497.65     1398.08    103.33 o
  13   6   4      776.13      684.57    103.57 o
  14   6   4      158.94      159.19    138.77 o
  -7   7   4      390.21      371.27     93.58 o
  -6   7   4      838.71      813.16     79.84 o
  -5   7   4      227.53      261.90     74.35 o
  -4   7   4     2490.39     2393.81     82.06 o
  -3   7   4     5431.09     5199.13    156.33 o
  -2   7   4       90.64       97.83     52.24 o
  -1   7   4     5943.78     5778.01    159.18 o
   0   7   4     5536.84     5450.61    143.44 o
   1   7   4      400.45      436.19     48.64 o
   2   7   4     2219.05     2221.37     68.41 o
   3   7   4     4808.71     4946.59    142.79 o
   4   7   4     4346.75     4232.72     96.39 o
   5   7   4      140.38      135.70     58.55 o
   6   7   4     9787.40     9853.15    417.90 o
   7   7   4    11315.80    11294.94    515.73 o
   8   7   4      204.56      213.05     82.21 o
   9   7   4     5236.05     5324.72    258.29 o
  10   7   4     1528.73     1754.45    163.08 o
  11   7   4       34.28       51.61    100.04 o
  12   7   4      654.54      602.01    128.72 o
  13   7   4      488.48      441.97    107.92 o
  14   7   4      142.66      123.93    136.94 o
  -6   8   4      824.23      784.21     98.52 o
  -5   8   4       17.60       29.28     88.93 o
  -4   8   4     3735.96     3704.36    107.00 o
  -3   8   4     2198.47     2130.87     81.63 o
  -2   8   4      427.58      453.88     57.29 o
  -1   8   4     2185.28     2151.42     72.97 o
   0   8   4     2419.97     2367.68    110.11 o
   1   8   4        1.23        5.12     52.14 o
   2   8   4     1068.42     1116.57     48.48 o
   3   8   4     7617.90     7604.69    315.55 o
   4   8   4     4220.49     4137.58    196.26 o
   5   8   4      615.69      626.77     60.97 o
   6   8   4     7530.29     7588.34    267.86 o
   7   8   4     1343.11     1315.91     64.20 o
   8   8   4     2502.50     2538.02     89.35 o
   9   8   4     3275.61     3196.60    114.91 o
  10   8   4      170.46      179.80    156.44 o
  11   8   4       53.11       66.93    114.97 o
  12   8   4      832.93      975.83    137.56 o
  13   8   4     1515.95     1645.64    187.34 o
  14   8   4      404.73      340.71    208.54 o
  -5   9   4      825.88      871.98    113.25 o
  -4   9   4     1989.33     2077.95    121.55 o
  -3   9   4       42.88       78.51     84.22 o
  -2   9   4     1274.20     1185.46     93.27 o
  -1   9   4     1605.43     1605.06    106.84 o
   0   9   4     1548.99     1541.33     64.78 o
   1   9   4       89.89      115.38     53.20 o
   2   9   4     1540.15     1493.12     65.27 o
   3   9   4     5966.99     5864.75    392.03 o
   4   9   4      901.09      917.00     62.26 o
   5   9   4     5463.67     5523.41    184.17 o
   6   9   4     3639.04     3595.77    135.44 o
   7   9   4       50.51       71.58     58.26 o
   8   9   4     1951.46     1998.66     91.44 o
   9   9   4     1118.17     1075.71     74.62 o
  10   9   4      445.28      427.55    100.80 o
  11   9   4        1.20       38.17    149.49 o
  12   9   4     1380.05     1528.51    163.29 o
  13   9   4     1431.67     1630.20    166.34 o
  14   9   4        5.75      105.32    237.72 o
  -4  10   4      420.16      421.75    102.77 o
  -3  10   4        2.60      -23.41    102.38 o
  -2  10   4      472.51      473.09     81.91 o
  -1  10   4      677.90      653.34     74.24 o
   0  10   4      886.35      960.52     69.71 o
   1  10   4       45.06       57.04     64.79 o
   2  10   4     4719.64     4855.46    276.45 o
   3  10   4     2171.24     2127.46     80.56 o
   4  10   4      906.23      942.54     65.09 o
   5  10   4     4249.60     4225.65    136.17 o
   6  10   4      266.38      282.44     54.24 o
   7  10   4      196.29      188.00     69.62 o
   8  10   4      850.80      820.11     71.47 o
   9  10   4     1142.18     1081.60     77.15 o
  10  10   4      502.36      492.79    115.72 o
  11  10   4      208.43      165.26    123.08 o
  12  10   4     1777.62     2057.50    156.24 o
  13  10   4      246.96      291.28    210.33 o
  -2  11   4      391.20      304.75    100.69 o
  -1  11   4     1626.89     1847.77    226.71 o
   0  11   4      685.95      613.12     69.83 o
   1  11   4     1219.25     1240.77     76.76 o
   2  11   4     4074.90     4185.80    249.01 o
   3  11   4      116.87      102.05     62.00 o
   4  11   4     1457.23     1471.65     67.43 o
   5  11   4     1622.13     1640.65     93.94 o
   6  11   4      310.25      294.05     70.02 o
   7  11   4       10.94       35.54     64.84 o
   8  11   4     1083.91      995.92     72.14 o
   9  11   4     2772.39     2680.46    140.65 o
  10  11   4       47.37       38.82     98.00 o
  11  11   4     2144.71     2135.06    196.84 o
  12  11   4     1559.63     1627.15    200.08 o
  13  11   4       40.95       54.73    174.43 o
  -1  12   4     1013.47     1221.97    161.19 o
   0  12   4      139.65      130.18    111.73 o
   1  12   4     2171.58     2273.12    190.44 o
   2  12   4      919.95      949.18     81.88 o
   3  12   4      185.37      188.37     66.74 o
   4  12   4     1372.98     1349.76    111.57 o
   5  12   4     1149.84     1198.77     77.62 o
   6  12   4      250.84      262.52     81.82 o
   7  12   4      357.40      263.45     75.74 o
   8  12   4     2448.71     2377.94    120.31 o
   9  12   4     1236.33     1210.70     90.62 o
  10  12   4      354.13      318.28    103.67 o
  11  12   4     1247.05     1337.21    117.60 o
  12  12   4      210.70      116.30    150.59 o
   1  13   4     1013.20      917.36    132.80 o
   2  13   4       41.92       34.33     96.18 o
   3  13   4      225.15      203.90     88.18 o
   4  13   4      623.28      548.44     89.35 o
   5  13   4      936.34      896.90     87.12 o
   6  13   4      105.58      127.41     79.93 o
   7  13   4     1061.37      931.97     86.76 o
   8  13   4     2140.88     2090.72    105.16 o
   9  13   4       25.53       22.68     97.90 o
  10  13   4     1690.50     1516.94    111.16 o
  11  13   4     1353.44     1232.86    122.02 o
   4  14   4      855.09      831.04     97.80 o
   5  14   4      741.99      721.35     96.17 o
   6  14   4      240.62      171.95     97.16 o
   7  14   4     2219.83     2011.61    126.79 o
   8  14   4      684.85      610.08    113.62 o
   9  14   4      167.82      171.47    112.15 o
  -6 -11   5      742.49      660.10    101.95 o
  -5 -11   5     1780.85     1746.51    112.49 o
  -4 -11   5      126.46      165.86     97.60 o
  -3 -11   5      884.35      854.20     90.21 o
  -9 -10   5     1077.58     1098.21    128.14 o
  -8 -10   5     1591.96     1644.10     99.05 o
  -7 -10   5        3.03       15.78     84.44 o
  -6 -10   5     1903.88     1974.43    105.18 o
  -5 -10   5     1445.60     1437.14     87.38 o
  -4 -10   5        5.86      -16.91     79.75 o
  -3 -10   5      871.09      897.08     76.85 o
  -2 -10   5      984.85      971.10     95.05 o
  -1 -10   5      450.19      481.80    114.60 o
   0 -10   5      137.69       59.41    132.89 o
   1 -10   5     1432.35     1531.96    118.73 o
 -10  -9   5      177.77      115.79     99.87 o
  -9  -9   5     2005.60     2115.89     99.76 o
  -8  -9   5      889.05      966.12     93.37 o
  -7  -9   5      737.07      835.85     71.29 o
  -6  -9   5     2631.69     2726.80     89.04 o
  -5  -9   5      632.33      637.07     70.95 o
  -4  -9   5       87.63       86.33     65.97 o
  -3  -9   5      817.89      765.14     69.58 o
  -2  -9   5     1798.50     1704.10     81.47 o
  -1  -9   5      367.98      352.74     71.59 o
   0  -9   5     1146.78     1295.08    143.49 o
   1  -9   5     1989.35     2104.79    107.64 o
   2  -9   5      132.47       78.57    100.34 o
   3  -9   5      600.80      631.35    115.90 o
 -11  -8   5       25.86       19.69    106.65 o
 -10  -8   5     1709.44     1747.73    173.33 o
  -9  -8   5     1900.76     2002.42    101.55 o
  -8  -8   5        0.02        2.67     77.27 o
  -7  -8   5     1544.06     1644.90     80.40 o
  -6  -8   5     1558.45     1644.65     68.24 o
  -5  -8   5      397.17      396.40     62.00 o
  -4  -8   5      153.24      168.80     57.27 o
  -3  -8   5     2206.86     2077.18    102.05 o
  -2  -8   5     3515.87     3236.25    142.56 o
  -1  -8   5        6.43       33.51     64.44 o
   0  -8   5     3903.41     4210.60    151.57 o
   1  -8   5     2029.60     2237.87    128.05 o
   2  -8   5      174.47      192.97     85.67 o
   3  -8   5     1291.41     1383.15    121.15 o
   4  -8   5      797.57      817.74    132.43 o
 -11  -7   5      285.15      314.26     98.26 o
 -10  -7   5     1553.85     1575.45    133.23 o
  -9  -7   5      500.23      529.33     63.98 o
  -8  -7   5      827.67      905.24     78.64 o
  -7  -7   5     2544.48     2711.45    143.92 o
  -6  -7   5     1858.67     1884.47     57.46 o
  -5  -7   5      414.40      380.06     59.07 o
  -4  -7   5     1294.06     1343.23     64.56 o
  -3  -7   5     6184.84     6098.41    114.49 o
  -2  -7   5      661.28      653.72     55.19 o
  -1  -7   5     3009.11     2903.48     75.49 o
   0  -7   5     5249.21     5435.47    131.06 o
   1  -7   5      459.21      493.33     74.01 o
   2  -7   5      579.94      677.19     87.73 o
   3  -7   5      809.13      826.76    123.25 o
   4  -7   5      444.28      470.04    112.79 o
   5  -7   5       10.50       49.73    140.52 o
   6  -7   5      803.90      876.07    133.35 o
 -11  -6   5      966.57     1038.14    112.25 o
 -10  -6   5     1414.74     1396.75    151.59 o
  -9  -6   5       18.96       53.21     63.79 o
  -8  -6   5      132.43      139.88     53.46 o
  -7  -6   5      388.97      426.96     55.37 o
  -6  -6   5     1962.91     1937.91     77.61 o
  -5  -6   5      147.73      193.45     54.52 o
  -4  -6   5     4697.21     4753.50    142.87 o
  -3  -6   5     3780.68     3914.36    122.06 o
  -2  -6   5      276.68      265.58     53.39 o
  -1  -6   5     2485.31     2433.19     84.07 o
   0  -6   5     1816.98     1796.63     67.89 o
   1  -6   5       33.57       38.01     53.50 o
   2  -6   5      980.66      931.75    104.76 o
   3  -6   5     1678.61     1709.81    213.24 o
   4  -6   5      868.79      952.65    124.08 o
   5  -6   5       37.11        1.41     99.12 o
   6  -6   5     2102.33     2349.35    240.66 o
   7  -6   5      674.46      666.64    117.15 o
 -12  -5   5      199.19      118.66    135.99 o
 -11  -5   5      754.85      785.38     75.35 o
 -10  -5   5      613.60      569.73     91.00 o
  -9  -5   5      252.50      217.72     65.56 o
  -8  -5   5      128.51      147.97     57.60 o
  -7  -5   5     4060.49     4126.37     96.57 o
  -6  -5   5      811.21      873.15     62.53 o
  -5  -5   5     2584.42     2533.67     74.47 o
  -4  -5   5    10016.13     9885.97    222.32 o
  -3  -5   5     2361.15     2477.79     76.81 o
  -2  -5   5     2090.52     2006.78     53.98 o
  -1  -5   5     6952.33     6846.71     82.57 o
   0  -5   5     2381.75     2356.05     63.62 o
   1  -5   5       46.52       83.75     67.37 o
   2  -5   5     1091.22     1099.94     68.19 o
   3  -5   5     3539.63     3610.49     89.60 o
   4  -5   5      592.26      663.53    103.55 o
   5  -5   5     2035.40     2263.03    128.65 o
   6  -5   5     3785.51     3975.54    103.27 o
   7  -5   5      248.23      221.97    100.06 o
   8  -5   5      870.05      995.00    162.96 o
 -12  -4   5      131.77      148.70    101.84 o
 -11  -4   5      756.63      763.10     82.69 o
 -10  -4   5      642.07      594.40     66.34 o
  -9  -4   5       82.25       61.64     56.67 o
  -8  -4   5     2533.37     2534.83     77.99 o
  -7  -4   5     7292.95     6733.51    205.58 o
  -6  -4   5      773.99      821.99     52.79 o
  -5  -4   5     4828.74     4639.29     59.98 o
  -4  -4   5     7704.37     7578.26     83.35 o
  -3  -4   5      200.96      226.96     42.14 o
  -2  -4   5     3481.20     3459.94     77.86 o
  -1  -4   5     2176.49     2137.17     63.40 o
   0  -4   5     1556.76     1545.35     58.17 o
   1  -4   5        3.03       -0.78     49.51 o
   2  -4   5     8073.98     7724.92    223.69 o
   3  -4   5     7166.54     7024.97    182.26 o
   4  -4   5      333.46      334.05     60.63 o
   5  -4   5     8257.47     8130.50    188.57 o
   6  -4   5     1980.28     2183.39    109.84 o
   7  -4   5       25.02      -21.59    120.39 o
   8  -4   5      619.39      638.93    117.54 o
   9  -4   5      319.15      321.77    160.45 o
 -12  -3   5       24.19       11.07     93.63 o
 -11  -3   5      790.61      744.59     75.48 o
 -10  -3   5     1497.86     1356.54     69.13 o
  -9  -3   5       21.27       59.52     56.65 o
  -8  -3   5     6783.90     6767.36    131.04 o
  -7  -3   5     3092.22     3052.85     64.35 o
  -6  -3   5     1014.99      972.97     56.33 o
  -5  -3   5     6665.44     6480.95     64.46 o
  -4  -3   5     2111.47     2151.27     52.75 o
  -3  -3   5      639.50      740.35     47.64 o
  -2  -3   5     1427.69     1510.45     50.65 o
  -1  -3   5     4563.26     4650.59    105.33 o
   0  -3   5     2393.81     2324.15     58.88 o
   1  -3   5     5805.36     5991.13    169.06 o
   2  -3   5    18861.39    18528.94    584.91 o
   3  -3   5     4090.75     4188.46     96.73 o
   4  -3   5     1212.46     1221.43     69.46 o
   5  -3   5     3138.60     3132.38     70.32 o
   6  -3   5      329.59      359.28     70.36 o
   7  -3   5       39.03       55.77     58.09 o
   8  -3   5      555.74      535.66     78.00 o
   9  -3   5     1112.62     1050.28     98.24 o
  10  -3   5       39.56       41.57     95.28 o
 -11  -2   5     2291.57     2342.11    113.99 o
 -10  -2   5      595.98      534.25     71.45 o
  -9  -2   5     1826.89     1780.73     75.86 o
  -8  -2   5     3558.87     3539.91    116.62 o
  -7  -2   5     1526.35     1539.18     52.72 o
  -6  -2   5      958.21      958.31     53.60 o
  -5  -2   5     3389.65     3326.61     54.65 o
  -4  -2   5     1725.73     1761.55     61.27 o
  -3  -2   5        0.59       18.68     40.27 o
  -2  -2   5     4241.61     4164.16     61.04 o
  -1  -2   5    15551.99    15550.55    270.18 o
   0  -2   5     1410.74     1532.41     54.30 o
   1  -2   5     8682.78     8363.99    167.14 o
   2  -2   5    12052.12    11952.49    255.00 o
   3  -2   5        0.48       25.37     39.77 o
   4  -2   5     4061.35     3962.33     75.46 o
   5  -2   5     2637.18     2661.05     75.29 o
   6  -2   5      179.81      182.72     55.20 o
   7  -2   5      186.08      175.38     68.41 o
   8  -2   5     1050.02     1022.47     84.75 o
   9  -2   5     1863.17     1909.76     88.07 o
  10  -2   5       32.61       -4.05     95.16 o
 -11  -1   5     1289.23     1300.68    113.38 o
 -10  -1   5       63.35       76.73     71.45 o
  -9  -1   5     3541.98     3601.70     81.95 o
  -8  -1   5     1941.05     1916.69     65.52 o
  -7  -1   5       71.89      134.09     50.71 o
  -6  -1   5     6016.11     6183.43     78.14 o
  -5  -1   5     3262.36     3418.96     71.80 o
  -4  -1   5     2695.17     2768.68     55.56 o
  -3  -1   5     1242.60     1291.22     49.21 o
  -2  -1   5    23851.41    24508.04    493.30 o
  -1  -1   5    16325.59    16075.04    205.76 o
   0  -1   5     5882.22     5864.66    103.16 o
   1  -1   5    16161.68    15784.10    260.66 o
   2  -1   5     2946.58     2934.15     61.48 o
   3  -1   5     1726.98     1856.66     61.25 o
   4  -1   5     1526.78     1495.59     53.09 o
   5  -1   5     2930.21     2893.21     69.04 o
   6  -1   5     1799.19     1910.93     69.69 o
   7  -1   5     1058.52     1072.61     61.43 o
   8  -1   5     5824.20     5908.45    219.49 o
   9  -1   5     1509.17     1627.94     99.40 o
  10  -1   5      626.80      702.79     85.22 o
  11  -1   5     1568.11     1537.48     96.95 o
 -11   0   5      202.88      152.47     89.12 o
 -10   0   5      642.78      652.15     75.47 o
  -9   0   5     2110.67     2052.35     74.39 o
  -8   0   5      167.13      187.28     56.30 o
  -7   0   5       99.22      111.62     49.84 o
  -6   0   5      830.36      811.46     57.02 o
  -5   0   5     5596.25     5674.21    142.34 o
  -4   0   5      870.66      861.41     44.96 o
  -3   0   5     6005.46     6083.95    188.15 o
  -2   0   5    18808.67    19512.48    445.98 o
  -1   0   5       15.41       28.26     31.95 o
   0   0   5     7971.65     7490.65    172.67 o
   1   0   5    10314.62    10243.03     80.71 o
   2   0   5     1431.61     1520.24     50.06 o
   3   0   5       10.30       14.95     45.96 o
   4   0   5     3818.59     3889.27     99.73 o
   5   0   5     8595.13     8923.45    118.77 o
   6   0   5      334.88      349.51     53.94 o
   7   0   5     6441.87     6384.84    153.19 o
   8   0   5     4067.01     4155.96     99.35 o
   9   0   5        8.94       48.90     80.27 o
  10   0   5     2128.77     2211.47    107.75 o
  11   0   5     1635.26     1656.02     99.59 o
  12   0   5        1.40       -6.00    104.54 o
 -11   1   5        0.27       58.98    117.62 o
 -10   1   5      384.54      422.68     74.22 o
  -9   1   5      732.82      643.18     70.09 o
  -8   1   5      354.05      363.36     57.41 o
  -7   1   5       87.56       95.72     53.24 o
  -6   1   5     2483.76     2452.16     60.47 o
  -5   1   5     7093.67     7024.66    173.27 o
  -4   1   5     2233.96     2328.00     56.82 o
  -3   1   5    13485.47    13848.96    465.59 o
  -2   1   5     9041.38     8970.91    173.31 o
  -1   1   5     2451.91     2359.32     82.84 o
   0   1   5     4908.21     4826.62    122.30 o
   1   1   5     5612.74     5788.61     66.75 o
   2   1   5     1236.63     1162.94     48.81 o
   3   1   5      934.82     1035.90     53.35 o
   4   1   5    11115.65    11284.66    195.22 o
   5   1   5     2771.51     2688.31     72.22 o
   6   1   5     2955.54     3084.37     83.93 o
   7   1   5    12679.15    12526.01    427.39 o
   8   1   5     1825.73     1938.16     72.49 o
   9   1   5     1798.51     1864.83     87.17 o
  10   1   5     2899.98     2953.46     90.70 o
  11   1   5      444.09      442.76     88.51 o
  12   1   5       13.60       25.21     87.08 o
 -10   2   5      138.40      132.52     89.97 o
  -9   2   5     1010.87      894.48     66.10 o
  -8   2   5      400.31      373.19     72.14 o
  -7   2   5      886.69      924.44     58.78 o
  -6   2   5     5505.19     5267.55    151.01 o
  -5   2   5     1807.54     1726.55     51.12 o
  -4   2   5     5249.69     5138.42    161.44 o
  -3   2   5     9859.73    10611.78    491.14 o
  -2   2   5     2021.99     2220.29    102.98 o
  -1   2   5      155.83      177.27     32.81 o
   0   2   5     5483.52     5679.78    197.88 o
   1   2   5     3037.82     3060.29    106.59 o
   2   2   5     1202.75     1132.05     44.57 o
   3   2   5    15017.83    15088.42    113.49 o
   4   2   5    18310.41    18145.43    404.14 o
   5   2   5     1534.50     1588.34     62.42 o
   6   2   5     9326.36     9075.90    201.41 o
   7   2   5     6849.07     6794.14    131.79 o
   8   2   5       43.70       66.36     56.70 o
   9   2   5     1228.34     1190.01     69.21 o
  10   2   5      272.71      316.55     64.39 o
  11   2   5      388.16      412.17     83.02 o
  12   2   5       20.66       34.18     93.76 o
  13   2   5      788.97      730.53    102.95 o
 -10   3   5      382.10      367.19     92.21 o
  -9   3   5     1198.04     1173.09     80.55 o
  -8   3   5      131.93      140.40     74.04 o
  -7   3   5     4422.61     4240.50     94.25 o
  -6   3   5     4889.35     4795.55    152.81 o
  -5   3   5       87.57      114.30     46.46 o
  -4   3   5     5288.57     5291.96    109.98 o
  -3   3   5     3847.26     3753.23    134.49 o
  -2   3   5      122.36      140.82     39.04 o
  -1   3   5      142.29      209.96     39.07 o
   0   3   5     5968.38     5805.40    233.28 o
   1   3   5     6028.54     5955.45    292.66 o
   2   3   5      100.24      126.20     45.79 o
   3   3   5    36396.42    37676.55    488.37 o
   4   3   5     8052.71     8024.35    160.84 o
   5   3   5     1725.38     1730.39     72.30 o
   6   3   5     7041.35     7104.55    229.69 o
   7   3   5     1386.29     1461.80     72.90 o
   8   3   5       67.35       67.29     62.00 o
   9   3   5      376.22      380.64     68.76 o
  10   3   5     2574.42     2557.87     92.87 o
  11   3   5     1540.14     1545.91     87.40 o
  12   3   5      398.46      440.42     92.66 o
  13   3   5     2036.64     2010.20    122.56 o
  -9   4   5      796.35      792.66     88.98 o
  -8   4   5      397.39      345.80     80.87 o
  -7   4   5     3705.87     3727.44    113.54 o
  -6   4   5      522.96      491.88     63.04 o
  -5   4   5       49.37       66.96     50.12 o
  -4   4   5      557.97      569.34     44.58 o
  -3   4   5     1562.29     1596.44     46.72 o
  -2   4   5      754.70      779.89     46.22 o
  -1   4   5     2589.49     2659.28     93.17 o
   0   4   5    21762.56    21978.86    467.30 o
   1   4   5     3133.80     3037.88    101.25 o
   2   4   5     4682.44     4538.77     97.86 o
   3   4   5     9135.38     9279.23    142.65 o
   4   4   5     1174.15     1202.94     62.82 o
   5   4   5     3972.25     3954.79     91.93 o
   6   4   5     2236.62     2283.39     94.46 o
   7   4   5     1298.46     1286.45     88.11 o
   8   4   5        0.57        8.49     65.80 o
   9   4   5     1018.74     1073.82     65.30 o
  10   4   5     3398.22     3456.49    115.29 o
  11   4   5      111.49      115.33     70.62 o
  12   4   5     1499.79     1430.33    102.28 o
  13   4   5      900.78      892.08    119.71 o
  -8   5   5      983.54     1001.31     88.88 o
  -7   5   5     1469.86     1380.87     69.71 o
  -6   5   5      118.29      124.82     66.93 o
  -5   5   5     1162.78     1111.84     53.73 o
  -4   5   5     2355.48     2252.66    104.03 o
  -3   5   5     4125.79     4102.41     72.64 o
  -2   5   5        0.96       22.00     37.80 o
  -1   5   5     6179.30     5914.22    150.49 o
   0   5   5     7059.72     6790.31    203.61 o
   1   5   5      352.57      354.85     45.89 o
   2   5   5    10933.85    11130.90    166.49 o
   3   5   5     3646.09     3873.30     78.73 o
   4   5   5     1343.47     1392.86     64.16 o
   5   5   5     3867.45     4069.25    216.58 o
   6   5   5       79.12       44.55     97.02 o
   7   5   5     3038.39     2874.32     87.90 o
   8   5   5       68.62      108.36     80.80 o
   9   5   5     7860.37     8023.90    251.43 o
  10   5   5     3678.75     3771.93    176.08 o
  11   5   5      493.98      442.83     95.36 o
  12   5   5     2103.55     2092.39    127.16 o
  13   5   5      237.55      246.84    101.54 o
  14   5   5      149.07      123.66    132.76 o
  -8   6   5      861.45      858.59     99.87 o
  -7   6   5      311.65      307.31     94.07 o
  -6   6   5        2.78        0.71     71.97 o
  -5   6   5      619.76      571.13     68.21 o
  -4   6   5     2487.10     2512.22     74.14 o
  -3   6   5     2133.36     2209.00     78.14 o
  -2   6   5     1990.28     1958.64     63.67 o
  -1   6   5    12700.00    12318.09    247.18 o
   0   6   5     3077.32     3136.10     78.09 o
   1   6   5     4451.04     4465.08     72.00 o
   2   6   5     5909.40     6069.90     86.82 o
   3   6   5      617.10      644.98     52.14 o
   4   6   5      649.56      754.05     60.76 o
   5   6   5     2232.87     2466.35     88.74 o
   6   6   5    15214.53    14367.51    576.00 o
   7   6   5     3630.57     3485.82     89.91 o
   8   6   5     3091.37     3157.66    134.13 o
   9   6   5     5621.72     5791.96    129.11 o
  10   6   5        7.99       32.31     88.98 o
  11   6   5     1418.42     1551.93    131.60 o
  12   6   5     1793.99     1737.86    118.48 o
  13   6   5       89.52      102.63    139.78 o
  14   6   5       27.59       58.97    126.79 o
  -7   7   5      423.14      444.71     99.75 o
  -6   7   5       47.91       39.34     82.39 o
  -5   7   5      966.27      907.10     73.18 o
  -4   7   5     3272.36     3085.42    134.42 o
  -3   7   5       87.13       91.00     59.52 o
  -2   7   5     5492.11     5260.52    185.49 o
  -1   7   5     5857.82     5779.79    121.80 o
   0   7   5       33.03       28.73     46.71 o
   1   7   5     3917.86     3871.86     62.83 o
   2   7   5     3794.37     3954.48     70.26 o
   3   7   5     1518.48     1527.25     56.98 o
   4   7   5       95.27      108.08     62.84 o
   5   7   5    11141.98    11390.58    180.93 o
   6   7   5     7776.84     7780.69    107.36 o
   7   7   5      451.01      497.07     72.79 o
   8   7   5     6879.14     7180.39    546.89 o
   9   7   5     4024.95     4103.71    108.68 o
  10   7   5      663.28      756.71    112.44 o
  11   7   5     2365.40     2373.35    163.67 o
  12   7   5      775.83      723.69    153.22 o
  13   7   5       61.18       58.75    170.79 o
  14   7   5      103.27        7.20    189.90 o
  -6   8   5      166.55      187.95     92.25 o
  -5   8   5     1754.71     1738.01     82.91 o
  -4   8   5     1371.03     1393.43     76.86 o
  -3   8   5      620.16      620.58     67.69 o
  -2   8   5     2581.80     2481.36     75.24 o
  -1   8   5      549.71      567.51     58.97 o
   0   8   5      279.24      315.17     51.45 o
   1   8   5     2173.15     2205.46     64.01 o
   2   8   5     4457.97     4495.04    148.21 o
   3   8   5     2420.51     2442.32    100.10 o
   4   8   5      944.30      987.42     57.28 o
   5   8   5    11014.79    10830.19    305.30 o
   6   8   5     1180.03     1193.20     67.44 o
   7   8   5     5624.47     5836.07    278.90 o
   8   8   5     4917.01     5082.46    333.22 o
   9   8   5       20.42       41.69     87.77 o
  10   8   5      781.85      920.75     91.13 o
  11   8   5      820.20      818.87    117.12 o
  12   8   5      869.50     1011.78    157.53 o
  13   8   5      154.37      108.29    152.03 o
  14   8   5      622.46      667.01    199.59 o
  -5   9   5     1180.04     1165.43    105.44 o
  -4   9   5      116.55       88.93     79.29 o
  -3   9   5     1038.88     1062.16     84.67 o
  -2   9   5     1902.83     1797.14     96.44 o
  -1   9   5      140.36      106.39     63.03 o
   0   9   5       32.32       74.11     61.98 o
   1   9   5     2176.91     2149.55     69.25 o
   2   9   5     5333.82     5564.95    199.16 o
   3   9   5        8.33       23.11     51.21 o
   4   9   5     7713.09     7690.53    350.54 o
   5   9   5     5609.83     5553.73    195.47 o
   6   9   5       39.70       48.17     65.69 o
   7   9   5     3206.25     3305.10    162.44 o
   8   9   5     1725.96     1708.38     70.64 o
   9   9   5      146.87       87.64     92.19 o
  10   9   5      158.61      120.90     95.84 o
  11   9   5     1642.94     1692.40    159.78 o
  12   9   5     1629.07     1845.60    199.13 o
  13   9   5        2.08      128.68    223.53 o
  14   9   5     1415.31     1419.72    217.31 o
  -4  10   5       21.32      -26.44    108.62 o
  -3  10   5      353.51      310.21     84.93 o
  -2  10   5     1320.86     1292.57     72.00 o
  -1  10   5      963.53     1010.48     67.22 o
   0  10   5       11.05       24.06     66.89 o
   1  10   5     4612.07     4659.52    124.65 o
   2  10   5     3200.45     3249.49    131.19 o
   3  10   5      898.59      889.23     67.52 o
   4  10   5     4306.37     4344.92    180.86 o
   5  10   5      848.51      813.04     67.04 o
   6  10   5      512.77      513.23     60.80 o
   7  10   5     1825.77     1814.67     89.02 o
   8  10   5     1154.31     1181.99     70.92 o
   9  10   5      440.97      406.07     81.80 o
  10  10   5      235.84      223.55    110.12 o
  11  10   5     2472.69     2615.93    157.74 o
  12  10   5      591.06      708.45    176.67 o
  13  10   5      933.57     1129.09    183.04 o
  -2  11   5     1012.66     1077.00     86.73 o
  -1  11   5       44.24       21.79     83.52 o
   0  11   5     1487.12     1402.17    139.91 o
   1  11   5     1962.58     1968.08     89.04 o
   2  11   5       54.66       51.27     85.22 o
   3  11   5     2270.18     2170.28    142.72 o
   4  11   5     1515.69     1482.26     81.70 o
   5  11   5        3.05       10.07     61.81 o
   6  11   5      378.75      367.31     64.66 o
   7  11   5      644.68      593.37     66.38 o
   8  11   5     1737.97     1724.18     87.44 o
   9  11   5      123.38      155.24     89.69 o
  10  11   5     2029.94     2086.64    129.54 o
  11  11   5     1872.61     1964.32    146.89 o
  12  11   5        1.95       15.60    145.79 o
  13  11   5      813.37      904.97    250.18 o
  -1  12   5       18.24       74.56    135.04 o
   0  12   5     1971.61     1923.16    157.10 o
   1  12   5     1007.00      977.81     80.91 o
   2  12   5       15.72        5.28     68.97 o
   3  12   5      782.13      757.90     83.34 o
   4  12   5      406.96      438.06     79.00 o
   5  12   5      151.92      162.13     68.79 o
   6  12   5       91.23       83.61     80.36 o
   7  12   5     1925.32     1871.63     81.81 o
   8  12   5     1250.52     1277.61     79.03 o
   9  12   5      440.67      388.00     81.59 o
  10  12   5     2700.44     2775.05    210.57 o
  11  12   5      392.34      404.37    139.60 o
  12  12   5      464.00      499.80    190.31 o
   1  13   5       27.81       15.86    107.14 o
   2  13   5      288.41      251.85     86.74 o
   3  13   5      721.84      629.48     84.29 o
   4  13   5      825.30      888.85     88.39 o
   5  13   5       32.55       50.72     79.64 o
   6  13   5     1313.45     1324.13    101.70 o
   7  13   5     2665.41     2680.39    128.83 o
   8  13   5      101.71       82.74    106.40 o
   9  13   5     1229.84     1159.80     95.80 o
  10  13   5     1328.44     1163.18    115.21 o
  11  13   5        3.29        9.02    128.06 o
   4  14   5      798.88      816.58    122.14 o
   5  14   5       28.26      -13.27     93.44 o
   6  14   5     1909.29     1797.31    112.80 o
   7  14   5      955.27      847.56     94.34 o
   8  14   5      328.78      315.87    104.07 o
   9  14   5      929.30      878.61    120.55 o
  -7 -10   6     1651.80     1697.87     95.00 o
  -6 -10   6      751.42      751.45     94.06 o
  -5 -10   6      163.19      150.75     84.54 o
  -4 -10   6     1098.79     1163.89     89.39 o
  -3 -10   6      772.69      717.84     98.22 o
  -2 -10   6      155.47      152.67    101.12 o
  -1 -10   6      256.70      126.97    133.46 o
  -9  -9   6      348.82      317.18    113.27 o
  -8  -9   6      843.23      904.02     94.22 o
  -7  -9   6     2094.09     2164.77     79.93 o
  -6  -9   6      287.94      274.94     78.08 o
  -5  -9   6      368.16      365.19     73.92 o
  -4  -9   6     1401.98     1410.49     79.56 o
  -3  -9   6     1668.47     1632.44     85.23 o
  -2  -9   6      101.22       62.53     75.97 o
  -1  -9   6     1161.81     1206.16     86.41 o
   0  -9   6     2297.66     2471.13    125.32 o
   1  -9   6       76.58      181.10    113.26 o
   2  -9   6     1232.56     1343.67    228.95 o
 -10  -8   6     1254.62     1278.09    107.80 o
  -9  -8   6        0.34       48.32     81.91 o
  -8  -8   6     1535.56     1671.15    125.47 o
  -7  -8   6     1747.84     1838.43     88.67 o
  -6  -8   6      306.79      293.62     69.92 o
  -5  -8   6      383.72      364.30     63.86 o
  -4  -8   6     2090.72     2140.68     75.91 o
  -3  -8   6     2594.16     2563.65    113.18 o
  -2  -8   6        5.61      -24.04     75.69 o
  -1  -8   6     2934.56     2955.87    112.72 o
   0  -8   6     2675.66     2695.99     88.66 o
   1  -8   6      101.70       83.44    113.54 o
   2  -8   6     1688.20     1801.74    106.07 o
   3  -8   6      615.00      654.61    147.46 o
   4  -8   6       30.42      174.52    159.29 o
 -10  -7   6      662.60      693.34     89.50 o
  -9  -7   6      230.78      283.83     85.13 o
  -8  -7   6      880.84      898.66     63.72 o
  -7  -7   6     1005.01     1007.49     72.37 o
  -6  -7   6      622.13      598.68     62.09 o
  -5  -7   6      289.89      301.01     66.75 o
  -4  -7   6     3822.88     3820.88     97.19 o
  -3  -7   6      570.39      563.44     58.37 o
  -2  -7   6     2622.09     2597.28     72.07 o
  -1  -7   6     6089.24     5975.10    260.50 o
   0  -7   6      658.67      593.34     70.56 o
   1  -7   6      878.66      927.53     69.13 o
   2  -7   6     1426.73     1450.72     93.98 o
   3  -7   6      271.94      238.85    100.53 o
   4  -7   6        4.64      -58.04     99.22 o
   5  -7   6      627.40      530.16    162.64 o
 -11  -6   6      713.97      755.86     98.69 o
 -10  -6   6       17.15      -17.45     87.90 o
  -9  -6   6      343.16      356.61     64.28 o
  -8  -6   6     1054.68     1035.21     73.08 o
  -7  -6   6     1472.72     1508.16     64.40 o
  -6  -6   6      290.46      258.84     53.86 o
  -5  -6   6     5180.31     5244.67    111.10 o
  -4  -6   6     4731.14     4837.86    115.86 o
  -3  -6   6       91.94      117.22     48.67 o
  -2  -6   6     5481.93     5221.59    163.52 o
  -1  -6   6     4332.88     4147.26    167.40 o
   0  -6   6        8.45        4.94     62.63 o
   1  -6   6     1069.28     1020.65     71.57 o
   2  -6   6     1643.50     1658.71     68.04 o
   3  -6   6      731.94      776.73    122.60 o
   4  -6   6       90.93      121.91     97.67 o
   5  -6   6     2337.96     2477.88    148.27 o
   6  -6   6     1232.30     1229.68    106.02 o
 -11  -5   6      456.81      390.23     81.58 o
 -10  -5   6       19.61       40.58     99.38 o
  -9  -5   6      484.78      460.52     66.47 o
  -8  -5   6     1945.90     1903.41     69.24 o
  -7  -5   6      886.16      873.89     60.35 o
  -6  -5   6      558.47      622.63     66.03 o
  -5  -5   6     6439.26     6623.01    143.71 o
  -4  -5   6     2633.90     2744.38     67.65 o
  -3  -5   6     1647.90     1681.96     60.31 o
  -2  -5   6     3282.30     3178.52     72.92 o
  -1  -5   6      297.87      286.79     58.40 o
   0  -5   6      487.70      475.13     60.18 o
   1  -5   6     1134.96     1161.72     63.47 o
   2  -5   6     2669.86     2650.20     82.78 o
   3  -5   6      219.15      256.26     72.69 o
   4  -5   6     3012.72     2945.85     97.13 o
   5  -5   6     3669.78     3939.15    115.33 o
   6  -5   6      372.90      448.84    103.30 o
   7  -5   6      731.11      790.90    143.23 o
   8  -5   6      853.90      999.17    171.01 o
 -11  -4   6      223.19      152.45     87.44 o
 -10  -4   6       29.74       37.59     70.42 o
  -9  -4   6     1625.93     1494.75     67.32 o
  -8  -4   6     3490.90     3371.86    130.06 o
  -7  -4   6      299.50      301.25     53.41 o
  -6  -4   6     3711.97     3663.10     83.49 o
  -5  -4   6     3160.68     3171.31    108.61 o
  -4  -4   6      898.73      878.79     50.93 o
  -3  -4   6     2463.93     2504.56     62.15 o
  -2  -4   6     2341.07     2344.77     65.58 o
  -1  -4   6     1429.89     1426.88     68.49 o
   0  -4   6      128.87      133.19     52.11 o
   1  -4   6     5207.74     5211.99    100.07 o
   2  -4   6     4534.64     4338.19    102.37 o
   3  -4   6       67.52       91.30     58.88 o
   4  -4   6     5397.15     5607.94    147.53 o
   5  -4   6     2599.70     2643.57    123.79 o
   6  -4   6       37.91       35.31     87.34 o
   7  -4   6     1325.05     1295.42    102.69 o
   8  -4   6      577.00      596.86    114.61 o
 -11  -3   6      321.94      302.40     98.59 o
 -10  -3   6       36.89       19.48     91.85 o
  -9  -3   6     2636.22     2576.60     72.68 o
  -8  -3   6     1122.60     1120.84     63.83 o
  -7  -3   6     1028.74     1081.60     60.58 o
  -6  -3   6     6301.75     6221.31     71.86 o
  -5  -3   6     1910.77     1890.75     55.29 o
  -4  -3   6      125.87       97.00     44.15 o
  -3  -3   6     1811.05     1799.94     61.94 o
  -2  -3   6     4689.14     4527.68    131.55 o
  -1  -3   6      866.73      807.90     43.17 o
   0  -3   6     3752.36     3721.51     80.21 o
   1  -3   6    10449.12    10278.47    271.20 o
   2  -3   6     3046.49     2975.23     60.30 o
   3  -3   6     5030.05     5041.51     77.84 o
   4  -3   6     6461.97     6288.82     88.04 o
   5  -3   6      141.91      164.47     67.28 o
   6  -3   6     1839.70     1767.96     69.17 o
   7  -3   6     1421.12     1446.22     98.17 o
   8  -3   6     1033.20     1038.97     86.40 o
   9  -3   6       60.83       76.59     97.61 o
 -11  -2   6      151.91       83.25     95.68 o
 -10  -2   6     1196.90     1245.99     92.97 o
  -9  -2   6     2796.23     2702.03     68.22 o
  -8  -2   6      309.03      322.85     59.48 o
  -7  -2   6     3756.82     3726.86     65.74 o
  -6  -2   6     3738.40     3690.37     81.78 o
  -5  -2   6      837.98      875.49     55.15 o
  -4  -2   6       83.57       66.24     47.48 o
  -3  -2   6     2014.91     1914.41     45.19 o
  -2  -2   6    10181.74    10390.24    248.05 o
  -1  -2   6      345.04      401.54     45.57 o
   0  -2   6    16933.17    16274.38    404.97 o
   1  -2   6    10685.20    10314.21    262.81 o
   2  -2   6       24.91       39.11     48.37 o
   3  -2   6     8354.78     8378.88    181.19 o
   4  -2   6     3636.94     3725.73     69.86 o
   5  -2   6      558.79      502.04     52.25 o
   6  -2   6      283.95      267.70     59.53 o
   7  -2   6     1336.92     1360.64     62.99 o
   8  -2   6     1069.17     1055.48     82.62 o
   9  -2   6       86.62       94.98     97.20 o
  10  -2   6     1877.78     1934.59    115.79 o
 -11  -1   6        1.75        1.90     89.00 o
 -10  -1   6     1908.08     1872.68     81.06 o
  -9  -1   6     1546.49     1458.76     73.36 o
  -8  -1   6        7.24      -13.72     57.65 o
  -7  -1   6      679.34      724.38     56.51 o
  -6  -1   6      430.83      487.61     59.14 o
  -5  -1   6     2428.47     2532.29     62.32 o
  -4  -1   6      526.85      533.78     49.73 o
  -3  -1   6    12548.04    12293.86    319.58 o
  -2  -1   6     7931.71     8137.57    158.09 o
  -1  -1   6     2679.43     2685.94     60.90 o
   0  -1   6    22098.00    21610.12    222.12 o
   1  -1   6     5951.48     6154.23     71.10 o
   2  -1   6      374.51      319.68     47.67 o
   3  -1   6     2937.31     2872.12     77.03 o
   4  -1   6     1685.44     1668.30     56.46 o
   5  -1   6      193.88      181.10     57.68 o
   6  -1   6      221.43      222.04     57.39 o
   7  -1   6     3543.01     3597.77    113.44 o
   8  -1   6      587.95      603.25     57.62 o
   9  -1   6      936.19      940.60     76.43 o
  10  -1   6     2443.63     2609.86    115.85 o
  11  -1   6       44.83       86.17    123.60 o
 -11   0   6      719.61      625.62    125.67 o
 -10   0   6     1727.91     1738.11     85.76 o
  -9   0   6      180.67      152.50     67.19 o
  -8   0   6      202.96      181.25     55.11 o
  -7   0   6     1306.47     1283.60     57.44 o
  -6   0   6     6854.66     6927.38     70.51 o
  -5   0   6      525.22      537.59     51.88 o
  -4   0   6     7886.62     8200.43    165.71 o
  -3   0   6    15297.21    15526.67    454.09 o
  -2   0   6      312.75      319.00     40.77 o
  -1   0   6     7008.79     7054.56    123.12 o
   0   0   6    17787.42    18565.38    336.36 o
   1   0   6       82.45      123.55     39.96 o
   2   0   6      663.21      634.20     44.68 o
   3   0   6      875.80      827.10     50.22 o
   4   0   6     5189.15     5168.32    121.61 o
   5   0   6        0.29       18.57     45.67 o
   6   0   6     6593.46     6389.16    177.14 o
   7   0   6     8243.86     8311.93    119.63 o
   8   0   6       25.01       51.63     59.10 o
   9   0   6     2633.73     2731.42     97.43 o
  10   0   6     1324.65     1326.43     81.71 o
  11   0   6        2.77       33.13    108.35 o
  12   0   6      203.79      170.43    158.22 o
 -10   1   6      487.54      304.49     91.12 o
  -9   1   6      302.75      255.97     76.49 o
  -8   1   6      254.55      279.16     64.35 o
  -7   1   6     2146.98     2180.39     63.97 o
  -6   1   6     2196.09     2232.07     79.88 o
  -5   1   6      895.74      917.67     52.07 o
  -4   1   6     9899.80     9843.11    227.90 o
  -3   1   6     7012.45     7462.90    200.19 o
  -2   1   6     3629.23     3809.74    133.32 o
  -1   1   6     8636.04     9173.64    203.93 o
   0   1   6     2622.78     2569.46     51.56 o
   1   1   6      161.27      206.23     43.15 o
   2   1   6     3239.39     3345.54     55.91 o
   3   1   6    10129.91    10234.01    276.07 o
   4   1   6     5521.65     5674.28    120.32 o
   5   1   6     1254.77     1311.34     56.19 o
   6   1   6    10971.46    10911.58    232.84 o
   7   1   6     3440.79     3534.52    106.19 o
   8   1   6     1096.46     1087.65     62.49 o
   9   1   6     3012.74     3097.84     80.41 o
  10   1   6      338.39      304.67     86.96 o
  11   1   6       25.06       19.22     94.35 o
  12   1   6      394.67      386.21    108.95 o
 -10   2   6      210.99      142.71     93.45 o
  -9   2   6      111.57      116.74     72.43 o
  -8   2   6      783.78      747.33     74.90 o
  -7   2   6     4452.97     4334.64    150.78 o
  -6   2   6      637.20      614.57     50.27 o
  -5   2   6     3157.09     3111.80     69.33 o
  -4   2   6    11300.42    11337.58    361.64 o
  -3   2   6      322.72      314.93     40.29 o
  -2   2   6     1171.21     1202.70     47.37 o
  -1   2   6     1086.38     1002.93     50.97 o
   0   2   6     1378.57     1361.94     48.42 o
   1   2   6     2483.27     2585.43     72.92 o
   2   2   6     4752.99     4318.92    129.17 o
   3   2   6    11971.10    11950.78    140.60 o
   4   2   6     1223.00     1238.48     58.92 o
   5   2   6    14549.52    14755.54    329.19 o
   6   2   6    12422.56    12242.32    233.06 o
   7   2   6      136.56      125.99     68.33 o
   8   2   6     3059.14     3038.74     66.87 o
   9   2   6     2087.69     2167.98     81.69 o
  10   2   6      699.83      680.77     76.37 o
  11   2   6        2.83        8.08     85.91 o
  12   2   6     1879.14     1865.44    127.06 o
  13   2   6     1007.31      947.31    161.27 o
  -9   3   6       30.96       -1.64     76.42 o
  -8   3   6     1917.75     1812.79     73.17 o
  -7   3   6     2375.80     2367.87     74.38 o
  -6   3   6      128.08      144.08     52.83 o
  -5   3   6     1876.73     1826.20     53.82 o
  -4   3   6     2763.05     2744.90     86.76 o
  -3   3   6      126.90      142.13     41.71 o
  -2   3   6      321.46      336.70     40.55 o
  -1   3   6     3045.32     3069.00    115.91 o
   0   3   6     2795.56     2774.18    130.85 o
   1   3   6      601.88      710.47     42.78 o
   2   3   6    26690.55    27662.50    302.52 o
   3   3   6     9377.10     9510.96    172.64 o
   4   3   6     4548.55     4808.40     78.12 o
   5   3   6    10250.69    10374.12    119.94 o
   6   3   6      471.82      484.87     61.23 o
   7   3   6      255.52      264.58     55.34 o
   8   3   6     1419.41     1439.34     62.93 o
   9   3   6     2233.14     2198.11     68.15 o
  10   3   6      273.65      262.59     66.52 o
  11   3   6      534.32      501.62     95.20 o
  12   3   6     1314.83     1392.79    104.97 o
  13   3   6      341.26      327.95    116.53 o
  -9   4   6      274.40      304.57     98.95 o
  -8   4   6     1771.53     1716.63     88.79 o
  -7   4   6      900.80      809.20     59.39 o
  -6   4   6     1007.85     1055.37     62.57 o
  -5   4   6     2304.32     2168.84     55.91 o
  -4   4   6      320.96      331.08     56.96 o
  -3   4   6       10.01       29.23     46.14 o
  -2   4   6     3448.16     3461.96    178.79 o
  -1   4   6    11104.07    11201.97    225.93 o
   0   4   6     5463.97     5502.54    139.22 o
   1   4   6     7551.94     7902.16    299.85 o
   2   4   6    15781.34    16091.17    799.72 o
   3   4   6     1818.83     1970.79     57.69 o
   4   4   6     6547.26     6579.09     90.28 o
   5   4   6     5034.85     5202.58     97.51 o
   6   4   6      722.06      653.78     63.59 o
   7   4   6      164.84      170.33     75.76 o
   8   4   6     2566.23     2504.78     87.50 o
   9   4   6     4203.13     4212.52     85.62 o
  10   4   6      222.20      214.78     66.52 o
  11   4   6     1980.35     2031.80     91.05 o
  12   4   6     2469.24     2362.35    135.92 o
  13   4   6       12.87       22.90    120.01 o
  -8   5   6      690.30      622.85     96.33 o
  -7   5   6       38.60       44.17     71.50 o
  -6   5   6      446.50      459.35     57.20 o
  -5   5   6      833.05      867.60     52.49 o
  -4   5   6     2171.47     2182.48     57.27 o
  -3   5   6      492.01      524.43     47.04 o
  -2   5   6     7303.82     7193.29    118.66 o
  -1   5   6     9185.22     9249.07    246.95 o
   0   5   6       11.27       53.41     52.17 o
   1   5   6    13839.78    13955.53    270.65 o
   2   5   6     4898.37     5127.62     69.49 o
   3   5   6      408.89      415.58     53.49 o
   4   5   6     3308.19     3456.73     75.71 o
   5   5   6     2132.33     2128.97     77.84 o
   6   5   6      989.99      937.97     72.35 o
   7   5   6      101.00      274.36     80.49 o
   8   5   6     5766.85     5634.63    112.22 o
   9   5   6     4489.28     4573.47    113.92 o
  10   5   6      424.26      458.55     98.22 o
  11   5   6     2833.33     2813.52    112.48 o
  12   5   6      265.42      245.78     98.17 o
  13   5   6      386.20      367.00    126.21 o
  14   5   6      490.88      256.26    186.91 o
  -7   6   6       55.81       49.73     81.64 o
  -6   6   6      376.19      324.05     60.20 o
  -5   6   6     2345.60     2367.15     95.97 o
  -4   6   6     1195.43     1093.86     53.47 o
  -3   6   6      607.06      637.67     51.68 o
  -2   6   6     6044.51     5950.40     71.00 o
  -1   6   6      941.32      956.49     54.73 o
   0   6   6     6259.93     6278.90     97.42 o
   1   6   6     7448.13     7169.29    130.10 o
   2   6   6      196.66      186.97     49.23 o
   3   6   6      570.52      615.95     50.16 o
   4   6   6      712.40      750.83     54.18 o
   5   6   6    10807.38    10801.45    113.31 o
   6   6   6     1957.57     1897.29     78.26 o
   7   6   6     1647.79     1674.91     89.39 o
   8   6   6     4860.97     4945.20    121.78 o
   9   6   6      167.66      125.18     88.56 o
  10   6   6     2692.68     2878.03    115.80 o
  11   6   6     1831.82     1828.73    113.44 o
  12   6   6        3.87       63.47    138.72 o
  13   6   6      153.50      105.84    159.58 o
  14   6   6      243.63      211.00    184.43 o
  -7   7   6        2.95       72.61     99.41 o
  -6   7   6      537.34      461.63     82.54 o
  -5   7   6     1778.98     1715.16     69.74 o
  -4   7   6       47.43       63.88     63.05 o
  -3   7   6     5159.92     5052.42    112.87 o
  -2   7   6     5074.31     5144.50    152.05 o
  -1   7   6       81.22       85.15     46.76 o
   0   7   6     2459.08     2429.12     61.83 o
   1   7   6     1381.89     1386.19     50.68 o
   2   7   6     1353.33     1370.16     46.40 o
   3   7   6      195.28      189.23     52.70 o
   4   7   6     3577.94     3562.52     71.98 o
   5   7   6     5458.40     5652.25     94.19 o
   6   7   6       45.28       21.03     77.55 o
   7   7   6     5073.36     5072.45    106.03 o
   8   7   6     2220.89     2254.45    140.83 o
   9   7   6      561.16      618.85     80.81 o
  10   7   6     2760.83     2966.89    117.63 o
  11   7   6      682.69      717.28    110.92 o
  12   7   6       27.34       72.82    125.34 o
  13   7   6       84.88       63.04    144.51 o
  14   7   6      831.45      763.33    193.82 o
  -6   8   6     1513.92     1510.68     96.51 o
  -5   8   6      801.67      835.43     78.07 o
  -4   8   6      760.02      677.31     62.44 o
  -3   8   6     2847.25     2791.70     79.24 o
  -2   8   6      447.62      424.27     56.84 o
  -1   8   6      559.29      497.34     55.38 o
   0   8   6     1600.72     1594.13     62.29 o
   1   8   6     2302.26     2299.99     86.18 o
   2   8   6      584.77      623.21     53.90 o
   3   8   6     2235.83     2263.58     72.97 o
   4   8   6     8016.97     8129.31    120.48 o
   5   8   6     2578.24     2591.97     71.91 o
   6   8   6     4348.92     4399.09     84.49 o
   7   8   6    16407.21    16661.41    289.00 o
   8   8   6      731.32      806.90     92.79 o
   9   8   6      871.77      866.40     81.84 o
  10   8   6     1037.19     1005.19     91.76 o
  11   8   6      959.30     1000.80    128.00 o
  12   8   6      117.53      170.11    150.75 o
  13   8   6      905.95     1078.39    176.78 o
  14   8   6     1324.49     1465.30    176.25 o
  -5   9   6       13.29        8.93    101.17 o
  -4   9   6      863.06      834.39     84.74 o
  -3   9   6     1014.19      895.06     68.58 o
  -2   9   6      104.99      103.06     65.49 o
  -1   9   6       98.96       67.05     56.22 o
   0   9   6     1342.38     1305.17     61.35 o
   1   9   6     3152.62     3168.26     78.69 o
   2   9   6      136.79      172.16     51.44 o
   3   9   6     7612.63     7908.26    285.58 o
   4   9   6     7012.17     6860.55    230.79 o
   5   9   6      339.66      349.40     66.94 o
   6   9   6     3675.31     3829.57    102.59 o
   7   9   6      558.85      592.54     70.81 o
   8   9   6      582.18      573.31     76.50 o
   9   9   6      855.17      906.55     96.09 o
  10   9   6     1752.37     1890.82    114.39 o
  11   9   6     1138.91     1266.83    115.63 o
  12   9   6      179.71      194.89    175.52 o
  13   9   6     1926.11     2198.09    192.22 o
  14   9   6      589.28      601.60    209.22 o
  -4  10   6      473.99      453.63    174.31 o
  -3  10   6      390.30      372.91    101.58 o
  -2  10   6      215.85      238.07     93.85 o
  -1  10   6      295.46      279.45     75.43 o
   0  10   6     2825.44     2805.14    119.72 o
   1  10   6     1367.42     1334.33     65.25 o
   2  10   6      655.71      642.17     51.90 o
   3  10   6     4736.98     4783.22    251.59 o
   4  10   6      575.18      617.43     76.08 o
   5  10   6     1614.90     1646.11     62.79 o
   6  10   6     2171.83     2203.66     88.07 o
   7  10   6      832.51      886.15     73.86 o
   8  10   6        4.87        2.87     81.10 o
   9  10   6     1544.45     1494.54    106.16 o
  10  10   6     2870.54     2970.69    149.43 o
  11  10   6      596.30      725.63    104.15 o
  12  10   6      855.12      974.55    215.18 o
  13  10   6     1836.40     2049.62    290.93 o
  -2  11   6      157.19      143.44     88.62 o
  -1  11   6     1180.33     1252.32     91.69 o
   0  11   6     3185.87     3319.43    133.10 o
   1  11   6      238.61      243.76     72.48 o
   2  11   6     1835.14     1883.88    112.46 o
   3  11   6     2581.64     2549.43    140.48 o
   4  11   6        2.94        9.62     59.81 o
   5  11   6     1345.03     1325.22     70.27 o
   6  11   6     1099.70     1086.95     70.14 o
   7  11   6     1351.29     1406.18     76.82 o
   8  11   6      129.99      162.55     83.64 o
   9  11   6     1951.58     2082.16    123.76 o
  10  11   6     2338.28     2607.51    137.23 o
  11  11   6       21.35       24.20    141.62 o
  12  11   6     1607.59     1793.51    226.33 o
  13  11   6      517.10      547.37    176.41 o
  -1  12   6     1318.90     1330.40    115.20 o
   0  12   6      771.67      761.54     97.76 o
   1  12   6      527.24      629.63    102.32 o
   2  12   6     1591.81     1548.03    110.35 o
   3  12   6      415.94      383.15     78.65 o
   4  12   6       12.61       24.18     78.78 o
   5  12   6      272.99      234.42     85.29 o
   6  12   6     1918.24     1900.90     86.08 o
   7  12   6     1265.81     1338.78     88.67 o
   8  12   6      387.33      313.95     79.31 o
   9  12   6     2666.83     2569.87    138.29 o
  10  12   6      533.83      639.14    138.78 o
  11  12   6      590.53      638.76    164.77 o
  12  12   6      918.97      866.55    188.70 o
   1  13   6      382.19      314.00     93.74 o
   2  13   6      289.45      311.38     92.77 o
   3  13   6      262.58      246.31     70.95 o
   4  13   6       53.03       83.47     85.70 o
   5  13   6      742.90      756.01     98.85 o
   6  13   6     1722.23     1796.51     96.89 o
   7  13   6       70.97       57.65     99.22 o
   8  13   6     1179.62     1128.79     91.18 o
   9  13   6     1111.04     1160.84    101.83 o
  10  13   6        0.57       49.21    120.48 o
  11  13   6      429.22      416.24    183.92 o
   4  14   6       45.28       -4.70    116.39 o
   5  14   6     1659.57     1649.93    106.55 o
   6  14   6      975.14     1067.02     96.86 o
   7  14   6      167.28      179.82     95.34 o
   8  14   6     1460.76     1439.33    110.52 o
   9  14   6      365.11      377.63    133.25 o
  -7  -9   7       74.32       51.09     89.27 o
  -6  -9   7      535.11      596.83     95.67 o
  -5  -9   7      781.12      736.70     74.82 o
  -4  -9   7      330.89      301.62     88.04 o
  -3  -9   7        0.02       20.27     78.27 o
  -2  -9   7     1003.94     1019.13     97.15 o
  -1  -9   7     1897.27     1906.93     92.12 o
   0  -9   7      117.97       91.50    113.86 o
  -9  -8   7     1353.09     1271.88    151.72 o
  -8  -8   7      751.95      753.40     93.58 o
  -7  -8   7        8.67        4.62     73.66 o
  -6  -8   7      627.68      652.30     72.41 o
  -5  -8   7     1390.49     1447.76     83.92 o
  -4  -8   7      699.96      762.56     79.91 o
  -3  -8   7      123.98      122.32     62.38 o
  -2  -8   7     2810.92     2780.02    153.30 o
  -1  -8   7     1618.63     1689.12     91.21 o
   0  -8   7      435.45      445.26     74.32 o
   1  -8   7     2230.33     2365.35    121.72 o
   2  -8   7      530.16      526.55    114.51 o
   3  -8   7       69.68       43.89    164.19 o
  -9  -7   7     1345.19     1436.66    148.59 o
  -8  -7   7      672.94      586.32     76.94 o
  -7  -7   7        1.12       16.30     88.48 o
  -6  -7   7      755.99      784.45     79.65 o
  -5  -7   7     3472.29     3695.62     94.51 o
  -4  -7   7      919.35      937.20     65.00 o
  -3  -7   7     1355.17     1306.26     71.28 o
  -2  -7   7     5105.22     5070.45    203.80 o
  -1  -7   7      622.55      520.39     74.72 o
   0  -7   7     1194.99     1260.92     83.68 o
   1  -7   7     1985.10     2032.89     79.95 o
   2  -7   7      446.73      461.39    140.64 o
   3  -7   7      139.21      169.17     99.51 o
   4  -7   7      843.04      916.37    133.68 o
 -10  -6   7      729.43      727.57     90.91 o
  -9  -6   7      957.58      941.21     94.52 o
  -8  -6   7      938.31      903.83     82.29 o
  -7  -6   7        5.74       26.92     59.71 o
  -6  -6   7     2257.43     2366.43     81.42 o
  -5  -6   7     5196.33     5323.77     72.98 o
  -4  -6   7        3.63        7.26     62.96 o
  -3  -6   7     5251.54     5291.29    166.24 o
  -2  -6   7     3238.73     3255.69     72.79 o
  -1  -6   7       12.49       46.40     56.16 o
   0  -6   7     1064.86     1055.19     65.84 o
   1  -6   7     1396.60     1338.67     84.46 o
   2  -6   7      539.44      587.82     85.51 o
   3  -6   7      198.33      180.87    121.21 o
   4  -6   7     1724.96     1886.93    145.54 o
   5  -6   7     1074.98     1174.44    144.95 o
   6  -6   7       89.11       44.79    160.94 o
 -10  -5   7       90.59      109.24    110.24 o
  -9  -5   7     1250.37     1229.09     84.43 o
  -8  -5   7      511.62      495.11     69.79 o
  -7  -5   7      826.48      798.32     65.95 o
  -6  -5   7     5444.87     5609.60    127.50 o
  -5  -5   7     1787.44     1811.87     55.19 o
  -4  -5   7     1302.41     1354.12     57.55 o
  -3  -5   7     4800.09     4673.35    144.98 o
  -2  -5   7      706.07      658.13     53.51 o
  -1  -5   7       31.90       17.24     50.29 o
   0  -5   7     2047.28     2014.19     67.49 o
   1  -5   7     2906.24     2791.42     73.66 o
   2  -5   7      332.21      313.32     69.08 o
   3  -5   7     1873.73     1797.28     66.27 o
   4  -5   7     3596.80     3755.48    162.18 o
   5  -5   7      174.60      158.09     86.19 o
   6  -5   7     1182.10     1259.49    120.34 o
   7  -5   7     1502.56     1547.38    120.23 o
 -10  -4   7      640.38      648.64     92.24 o
  -9  -4   7     1663.58     1700.82     91.16 o
  -8  -4   7      150.94      151.15     68.86 o
  -7  -4   7     2763.18     2673.59     67.54 o
  -6  -4   7     3090.82     3114.58     65.61 o
  -5  -4   7      587.36      549.25     54.47 o
  -4  -4   7     4293.41     4363.13    146.35 o
  -3  -4   7     2817.37     2778.18     75.38 o
  -2  -4   7       56.31       47.50     46.71 o
  -1  -4   7      849.82      821.98     49.82 o
   0  -4   7     2967.76     2812.93     73.20 o
   1  -4   7     1470.76     1476.90     62.77 o
   2  -4   7      208.86      212.57     47.66 o
   3  -4   7     6606.45     6624.84    144.63 o
   4  -4   7     3536.69     3551.81    114.64 o
   5  -4   7      245.77      271.68     80.43 o
   6  -4   7     1365.32     1317.74     81.56 o
   7  -4   7      537.00      615.78    141.33 o
   8  -4   7       17.44      -22.55    160.48 o
 -10  -3   7     1861.18     1869.18     94.81 o
  -9  -3   7     1237.42     1209.17     72.03 o
  -8  -3   7      597.43      555.45     64.00 o
  -7  -3   7     4392.79     4222.36     62.09 o
  -6  -3   7      475.99      456.38     64.96 o
  -5  -3   7      200.03      201.43     45.20 o
  -4  -3   7     1175.56     1231.52     55.67 o
  -3  -3   7     1424.75     1403.36     49.12 o
  -2  -3   7      763.62      798.11     50.67 o
  -1  -3   7     1278.46     1326.74     55.21 o
   0  -3   7     5752.83     5643.45    142.41 o
   1  -3   7     2856.95     2894.87     63.11 o
   2  -3   7     2246.40     2172.51     58.48 o
   3  -3   7     5612.96     5461.83    144.70 o
   4  -3   7      351.41      371.14     54.14 o
   5  -3   7     1267.98     1278.85     64.44 o
   6  -3   7     1152.69     1252.74     77.42 o
   7  -3   7      697.97      692.59     73.81 o
   8  -3   7       51.31       68.41    100.60 o
   9  -3   7      560.48      532.26     98.09 o
 -10  -2   7     1435.54     1486.33     84.59 o
  -9  -2   7       47.31       67.41     71.96 o
  -8  -2   7     1780.63     1796.69     69.68 o
  -7  -2   7     2161.66     2136.43     59.07 o
  -6  -2   7      310.91      304.35     46.28 o
  -5  -2   7      163.11      180.99     52.41 o
  -4  -2   7     1259.05     1216.63     45.90 o
  -3  -2   7     1092.89     1090.38     45.09 o
  -2  -2   7       19.34       11.53     39.33 o
  -1  -2   7     9222.80     9074.26    163.78 o
   0  -2   7     9806.16     9407.05    329.77 o
   1  -2   7      416.36      412.39     47.96 o
   2  -2   7    10549.13    10448.42    160.69 o
   3  -2   7     4396.04     4383.34     98.56 o
   4  -2   7      111.18      143.51     44.17 o
   5  -2   7      767.42      749.43     62.83 o
   6  -2   7     1369.44     1328.14     64.24 o
   7  -2   7      906.32      852.08     71.38 o
   8  -2   7       88.90      114.29     87.12 o
   9  -2   7     2288.54     2432.88    110.22 o
  10  -2   7      769.85      687.93    108.30 o
 -10  -1   7      698.64      589.47     87.20 o
  -9  -1   7      226.31      259.75     73.40 o
  -8  -1   7     1295.07     1297.04     72.31 o
  -7  -1   7      649.85      679.08     59.29 o
  -6  -1   7      230.40      240.53     58.53 o
  -5  -1   7     1150.11     1140.81     52.06 o
  -4  -1   7     6440.17     6316.32    149.52 o
  -3  -1   7     4642.05     4627.99     99.03 o
  -2  -1   7     2236.05     2197.67     48.28 o
  -1  -1   7    15279.51    14752.38    345.86 o
   0  -1   7     5717.79     5748.14     92.90 o
   1  -1   7     4678.76     4607.23     68.55 o
   2  -1   7     4619.10     4575.06     86.92 o
   3  -1   7     1551.56     1576.29     54.93 o
   4  -1   7        9.33       62.17     55.74 o
   5  -1   7     1595.86     1599.34     57.92 o
   6  -1   7     4139.13     4144.20    142.75 o
   7  -1   7       81.09       93.11     66.66 o
   8  -1   7     2423.43     2372.22     84.30 o
   9  -1   7     2963.68     2978.83     89.62 o
  10  -1   7      111.87      125.81     95.60 o
  11  -1   7      464.98      307.15    172.45 o
 -10   0   7      162.36      131.13     92.49 o
  -9   0   7      105.18       84.16     89.36 o
  -8   0   7      679.17      696.61     75.51 o
  -7   0   7     1698.73     1678.56     57.56 o
  -6   0   7       30.52       13.75     57.77 o
  -5   0   7     2532.14     2565.19     57.40 o
  -4   0   7     9031.49     8902.88     74.85 o
  -3   0   7      719.36      792.41     51.09 o
  -2   0   7    10799.39    10934.40    286.81 o
  -1   0   7    11595.77    12030.21    166.32 o
   0   0   7      840.82      920.70     45.58 o
   1   0   7     1662.43     1636.91     52.87 o
   2   0   7     1827.66     1863.32     60.05 o
   3   0   7     1054.37      970.84     45.51 o
   4   0   7      242.18      269.81     49.82 o
   5   0   7     7281.25     7307.42    200.30 o
   6   0   7     7371.46     7289.38    148.46 o
   7   0   7        9.42       29.75     57.83 o
   8   0   7     3258.42     3256.53    108.88 o
   9   0   7     1748.74     1768.08     78.36 o
  10   0   7       26.37       35.09     82.11 o
  11   0   7      677.96      677.75    115.28 o
 -10   1   7       17.35      -13.56     90.30 o
  -9   1   7      286.55      273.51     73.86 o
  -8   1   7     1438.22     1377.73     72.00 o
  -7   1   7     2246.49     2144.52     60.13 o
  -6   1   7       85.59       51.59     57.42 o
  -5   1   7     8357.83     8496.03    129.05 o
  -4   1   7    10855.23    10733.40    171.66 o
  -3   1   7      657.87      595.22     45.72 o
  -2   1   7     8281.85     8452.48    327.27 o
  -1   1   7     2394.47     2505.18     66.49 o
   0   1   7      354.21      431.32     46.28 o
   1   1   7      859.21      822.29     49.02 o
   2   1   7    10947.33    11004.68    238.02 o
   3   1   7     2931.91     2985.02     66.57 o
   4   1   7      506.33      495.05     48.88 o
   5   1   7    12410.34    12177.13    310.16 o
   6   1   7     2425.71     2451.75     66.78 o
   7   1   7     2091.06     2143.41     73.82 o
   8   1   7     3728.01     3689.51    175.26 o
   9   1   7      125.03      112.19     72.94 o
  10   1   7       48.40       75.78     81.55 o
  11   1   7      334.55      289.85     99.44 o
  12   1   7      613.81      613.68    129.33 o
  -9   2   7      543.19      456.04     92.47 o
  -8   2   7     2211.45     2058.97     72.41 o
  -7   2   7      464.68      385.05     59.32 o
  -6   2   7     2885.43     2916.13     65.67 o
  -5   2   7     6817.70     6609.32     87.83 o
  -4   2   7        9.80       43.60     40.99 o
  -3   2   7     4402.45     4375.28    146.50 o
  -2   2   7     5803.42     5888.14    150.66 o
  -1   2   7      570.09      594.00     38.84 o
   0   2   7      383.08      488.86     47.14 o
   1   2   7     6107.39     6378.63    192.86 o
   2   2   7    13314.31    12867.64    192.20 o
   3   2   7      297.35      292.73     45.18 o
   4   2   7     8097.70     8212.04    200.88 o
   5   2   7     7469.10     7268.93     85.87 o
   6   2   7       75.39       77.49     53.58 o
   7   2   7     2737.90     2643.27     88.92 o
   8   2   7     2220.05     2238.71     75.04 o
   9   2   7      515.54      487.04     65.42 o
  10   2   7      171.92      158.48     80.90 o
  11   2   7     1488.99     1460.95     90.71 o
  12   2   7     1446.78     1415.29    109.84 o
  -9   3   7      921.40      881.87    102.60 o
  -8   3   7     1405.59     1416.97     98.58 o
  -7   3   7       84.59      103.13     74.33 o
  -6   3   7     4304.92     4230.43     95.41 o
  -5   3   7     1376.43     1480.03     55.78 o
  -4   3   7      433.37      458.49     44.26 o
  -3   3   7      885.47      912.41     49.48 o
  -2   3   7     3078.77     3159.87    104.28 o
  -1   3   7     2173.92     2227.00     74.04 o
   0   3   7      173.06      164.20     38.95 o
   1   3   7    11209.57    11531.91    404.59 o
   2   3   7     7727.52     8015.21    113.03 o
   3   3   7     2796.61     2887.26     59.71 o
   4   3   7    15129.52    15127.31    159.19 o
   5   3   7     2088.89     2124.26     59.94 o
   6   3   7      304.90      300.95     61.56 o
   7   3   7     4069.71     3951.29    114.21 o
   8   3   7     2837.16     2813.27     78.75 o
   9   3   7      745.16      787.59     64.06 o
  10   3   7      560.48      532.45     63.15 o
  11   3   7     2383.38     2356.25     95.52 o
  12   3   7      907.22      864.97     94.88 o
  13   3   7      634.79      527.40    122.61 o
  -8   4   7      208.12      198.51     85.92 o
  -7   4   7      583.15      618.07     67.06 o
  -6   4   7     1726.11     1674.42     70.52 o
  -5   4   7      510.67      528.07     51.92 o
  -4   4   7      122.26      132.36     53.94 o
  -3   4   7      728.60      763.69     48.31 o
  -2   4   7     4604.94     4478.93    193.70 o
  -1   4   7      781.53      819.21     45.19 o
   0   4   7     6163.68     6125.82    219.27 o
   1   4   7     8667.68     8846.62    244.96 o
   2   4   7      365.56      399.60     42.41 o
   3   4   7     7118.92     7185.96    130.74 o
   4   4   7     8600.81     8410.60    172.09 o
   5   4   7      402.09      434.27     56.23 o
   6   4   7      765.02      792.01     71.14 o
   7   4   7     1673.08     1678.13     70.43 o
   8   4   7     2298.34     2255.25     79.95 o
   9   4   7      213.09      203.96     62.40 o
  10   4   7     3644.60     3578.83     84.17 o
  11   4   7     2717.26     2653.11     92.43 o
  12   4   7      246.64      219.33     99.56 o
  13   4   7     1466.17     1362.09    130.23 o
  -8   5   7        4.50       38.83     83.23 o
  -7   5   7      393.85      415.21     93.54 o
  -6   5   7      622.69      564.21     72.68 o
  -5   5   7      609.09      572.72     63.30 o
  -4   5   7        8.38       39.25     58.80 o
  -3   5   7     1660.50     1668.34     61.39 o
  -2   5   7     4589.71     4569.99     70.41 o
  -1   5   7       63.76      116.22     51.80 o
   0   5   7    12370.22    12104.49    355.31 o
   1   5   7     6667.00     6698.64    216.47 o
   2   5   7     1100.50     1057.27     48.27 o
   3   5   7     6276.52     6446.74    163.65 o
   4   5   7     1577.74     1566.81     61.80 o
   5   5   7      496.64      494.77     59.89 o
   6   5   7      789.82      841.61     78.42 o
   7   5   7     6595.54     6373.38    135.01 o
   8   5   7     4136.54     4073.55    147.17 o
   9   5   7      908.09      928.12     72.69 o
  10   5   7     4198.28     4255.09    116.87 o
  11   5   7      358.58      346.63    119.35 o
  12   5   7      488.75      433.63    102.49 o
  13   5   7      275.03      230.04    141.66 o
  -7   6   7      214.33      136.89    106.83 o
  -6   6   7      659.99      613.83     82.92 o
  -5   6   7      819.93      833.19     73.35 o
  -4   6   7     1267.80     1299.01     63.60 o
  -3   6   7     5412.73     5408.35    152.85 o
  -2   6   7     1711.66     1634.82     69.91 o
  -1   6   7     4364.62     4317.47     62.60 o
   0   6   7     6802.50     6679.24     97.69 o
   1   6   7      524.31      549.66     42.18 o
   2   6   7      229.67      206.02     44.75 o
   3   6   7     1495.12     1481.38     52.45 o
   4   6   7     3374.16     3407.65     69.11 o
   5   6   7      298.25      286.22     54.35 o
   6   6   7     4518.33     4302.76     88.78 o
   7   6   7     7909.48     7748.16    291.89 o
   8   6   7      177.38      227.84     94.94 o
   9   6   7     2997.74     2918.10     97.15 o
  10   6   7     2906.46     2876.16    102.28 o
  11   6   7       45.69       22.24    117.21 o
  12   6   7      662.38      726.10    111.35 o
  13   6   7      644.94      544.91    138.05 o
  -6   7   7     1062.75     1056.44     81.95 o
  -5   7   7       45.13       37.22     87.94 o
  -4   7   7     2657.04     2677.03     79.85 o
  -3   7   7     3564.56     3503.51    144.66 o
  -2   7   7       63.27       65.45     54.02 o
  -1   7   7     1691.21     1700.66     62.07 o
   0   7   7     2444.77     2538.03     60.87 o
   1   7   7       48.76       77.74     41.28 o
   2   7   7     1045.02     1045.44     50.32 o
   3   7   7     5332.17     5328.06     73.68 o
   4   7   7     4483.75     4519.65     71.34 o
   5   7   7      121.35      145.17     52.90 o
   6   7   7     6868.49     6756.47    203.01 o
   7   7   7     5762.79     5817.27    135.13 o
   8   7   7     1375.80     1327.34     97.20 o
   9   7   7     3166.47     3115.71     95.71 o
  10   7   7      350.01      369.36     95.24 o
  11   7   7        0.07        0.72    108.97 o
  12   7   7      133.96       52.51    143.63 o
  13   7   7      605.07      628.63    163.50 o
  14   7   7      298.45      259.52    215.25 o
  -5   8   7      325.59      253.58     80.24 o
  -4   8   7     2684.76     2594.64     85.37 o
  -3   8   7      496.51      491.37     61.50 o
  -2   8   7     1436.58     1426.70     64.46 o
  -1   8   7     1755.35     1761.15     60.72 o
   0   8   7     1438.73     1394.06     49.71 o
   1   8   7      180.51      213.51     49.33 o
   2   8   7      185.52      178.61     54.73 o
   3   8   7     6329.94     6279.33    123.97 o
   4   8   7     2246.27     2335.59     64.16 o
   5   8   7     3057.14     3005.86     66.74 o
   6   8   7     4102.88     4118.64     90.82 o
   7   8   7       19.82       25.40     77.93 o
   8   8   7      852.89     1011.65    115.34 o
   9   8   7      315.85      356.96     94.40 o
  10   8   7      289.96      248.24    105.26 o
  11   8   7        0.99       23.27    110.23 o
  12   8   7     1225.68     1227.48    135.33 o
  13   8   7     1530.05     1731.27    151.10 o
  14   8   7       70.01      165.06    194.31 o
  -4   9   7      732.85      632.55     81.58 o
  -3   9   7        4.28       -3.69     84.04 o
  -2   9   7      489.45      412.89     72.02 o
  -1   9   7      955.55      923.55     63.50 o
   0   9   7     1972.22     1960.45     62.68 o
   1   9   7        7.73       27.55     56.33 o
   2   9   7     4880.52     4766.68    178.01 o
   3   9   7     5365.62     5461.34     82.08 o
   4   9   7       91.34       78.91     54.54 o
   5   9   7     4894.79     5122.85    122.44 o
   6   9   7     1529.64     1543.26     74.57 o
   7   9   7        4.22        8.75     76.21 o
   8   9   7     1804.65     1782.97    116.86 o
   9   9   7     3130.02     3107.62    296.32 o
  10   9   7      924.83      929.46    110.32 o
  11   9   7       10.05        5.28    129.53 o
  12   9   7     1654.78     2023.25    152.76 o
  13   9   7     1120.23     1286.84    177.51 o
  -3  10   7       35.88      -17.18     96.10 o
  -2  10   7      258.27      200.61     83.50 o
  -1  10   7     1356.36     1428.25     85.24 o
   0  10   7      624.99      620.60     69.40 o
   1  10   7      968.03      950.65     77.19 o
   2  10   7     5410.26     5471.22    150.11 o
   3  10   7      618.13      662.47     64.51 o
   4  10   7     1685.66     1687.37     80.09 o
   5  10   7     3539.85     3725.12     99.69 o
   6  10   7      211.31      243.00     77.56 o
   7  10   7      160.48      146.67     78.07 o
   8  10   7     1285.04     1221.97     98.15 o
   9  10   7     2672.91     2698.90    252.65 o
  10  10   7      504.25      519.93    100.18 o
  11  10   7     1393.57     1393.05    125.66 o
  12  10   7     2692.03     2893.34    155.97 o
  13  10   7       20.28      256.52    253.22 o
  -2  11   7      583.30      541.29    100.65 o
  -1  11   7     1716.80     1720.25    102.20 o
   0  11   7      135.26       79.04     82.35 o
   1  11   7     1694.53     1666.97     90.28 o
   2  11   7     1761.17     1840.35     79.51 o
   3  11   7      103.36       74.08     79.58 o
   4  11   7     1425.05     1411.77     84.00 o
   5  11   7     1459.58     1464.07     69.67 o
   6  11   7      802.97      827.56     68.22 o
   7  11   7        3.99       16.44     78.11 o
   8  11   7     1858.40     1909.73    103.14 o
   9  11   7     1992.30     2300.08    203.52 o
  10  11   7      153.19      113.69    118.58 o
  11  11   7     2192.46     2641.52    167.00 o
  12  11   7      586.43      578.77    147.68 o
  13  11   7      126.82      211.64    228.81 o
   0  12   7      308.16      295.04     86.31 o
   1  12   7     1337.05     1372.02     95.22 o
   2  12   7      214.48      227.62     91.08 o
   3  12   7       31.23       32.28     86.99 o
   4  12   7      486.98      421.97     77.81 o
   5  12   7     1161.31     1104.07     79.54 o
   6  12   7      350.87      379.88     78.98 o
   7  12   7      762.18      688.56     76.81 o
   8  12   7     2981.46     3002.99    162.49 o
   9  12   7      750.24      498.43    193.10 o
  10  12   7      915.16      897.14    122.02 o
  11  12   7     1507.97     1565.89    117.75 o
  12  12   7       83.96      151.19    147.91 o
   1  13   7      861.56      893.21    184.30 o
   2  13   7      358.69      319.64     94.58 o
   3  13   7       10.69        8.78    100.56 o
   4  13   7      995.59      955.57     95.57 o
   5  13   7     1774.04     1915.67    100.76 o
   6  13   7       70.24       48.67     80.05 o
   7  13   7     1690.78     1700.82     92.19 o
   8  13   7     1860.52     1888.02    103.60 o
   9  13   7       11.71       31.68     93.86 o
  10  13   7      981.08     1052.11    154.49 o
  11  13   7      463.82      423.07    131.53 o
   4  14   7      774.35      728.93    114.87 o
   5  14   7      677.05      688.34     97.70 o
   6  14   7      261.40      225.39     89.05 o
   7  14   7     1349.23     1350.18    110.80 o
   8  14   7      161.72      154.44    107.15 o
   9  14   7      128.77      110.08    118.68 o
  -4  -9   8        6.15      -12.27    150.21 o
  -3  -9   8      689.01      631.99    108.50 o
  -7  -8   8      698.18      688.07    101.57 o
  -6  -8   8      966.41      954.03     98.58 o
  -5  -8   8      271.36      235.13     78.09 o
  -4  -8   8      412.70      407.49     80.50 o
  -3  -8   8     2086.08     2163.22    121.74 o
  -2  -8   8     1099.46     1082.16     89.39 o
  -1  -8   8      228.79      206.21     87.36 o
   0  -8   8     1596.60     1633.84     94.80 o
   1  -8   8      480.11      446.68    106.86 o
  -8  -7   8      174.83      198.28     86.56 o
  -7  -7   8      738.60      730.20     82.17 o
  -6  -7   8     1385.89     1360.16     79.48 o
  -5  -7   8      259.07      283.12     79.68 o
  -4  -7   8     1345.49     1424.17     82.38 o
  -3  -7   8     2914.77     2972.28     91.33 o
  -2  -7   8      208.49      186.81     67.26 o
  -1  -7   8     1175.64     1234.13     82.76 o
   0  -7   8     2005.24     2050.85     86.87 o
   1  -7   8      185.40      183.92     81.71 o
   2  -7   8      301.47      266.69     95.95 o
   3  -7   8      715.29      737.25    131.65 o
  -9  -6   8      548.38      523.76     82.03 o
  -8  -6   8       37.95        3.69     80.27 o
  -7  -6   8     1504.06     1541.31     79.01 o
  -6  -6   8     1888.98     2011.37     75.41 o
  -5  -6   8       35.25        4.52     76.40 o
  -4  -6   8     3634.79     3809.80    129.92 o
  -3  -6   8     2546.90     2487.36     98.19 o
  -2  -6   8      282.73      342.19     62.89 o
  -1  -6   8     2152.03     2097.57     85.87 o
   0  -6   8     1559.93     1428.00     66.13 o
   1  -6   8       90.35       66.00     84.85 o
   2  -6   8      351.54      347.07     76.75 o
   3  -6   8     1904.73     1913.13    108.81 o
   4  -6   8      561.27      498.68    118.95 o
   5  -6   8      387.12      390.91    114.65 o
  -9  -5   8      184.03      152.37     86.94 o
  -8  -5   8      489.26      572.78     99.36 o
  -7  -5   8     3367.52     3566.40     84.56 o
  -6  -5   8      796.58      827.94     70.72 o
  -5  -5   8     1674.97     1838.29     77.17 o
  -4  -5   8     4897.94     4983.97    136.96 o
  -3  -5   8      835.88      889.38     58.98 o
  -2  -5   8      607.39      626.65     57.31 o
  -1  -5   8     2441.54     2315.18     86.88 o
   0  -5   8     2711.82     2495.94    102.58 o
   1  -5   8      403.45      387.81     64.27 o
   2  -5   8     1621.73     1536.75     80.13 o
   3  -5   8     4307.69     4277.95    178.23 o
   4  -5   8      253.23      315.63     87.00 o
   5  -5   8     1533.17     1683.80    144.57 o
   6  -5   8     1762.58     1895.95    137.42 o
 -10  -4   8      525.14      462.56    106.90 o
  -9  -4   8       10.51       19.29     96.68 o
  -8  -4   8     2257.31     2281.09     83.43 o
  -7  -4   8     3494.31     3527.99     77.30 o
  -6  -4   8       11.23      -24.04     65.88 o
  -5  -4   8     1910.80     1992.11     59.04 o
  -4  -4   8     3777.98     3649.70     80.30 o
  -3  -4   8     1200.86     1219.09     64.64 o
  -2  -4   8      199.50      202.35     47.18 o
  -1  -4   8     1911.13     1866.44     53.29 o
   0  -4   8     1533.76     1601.13     64.32 o
   1  -4   8       88.84       63.34     68.71 o
   2  -4   8     7029.30     6881.44     86.67 o
   3  -4   8     3707.09     3563.93     80.69 o
   4  -4   8      176.24      141.23     73.07 o
   5  -4   8     2330.43     2286.84    102.30 o
   6  -4   8      583.11      620.01     94.88 o
   7  -4   8       31.84       74.48    104.32 o
 -10  -3   8      676.23      573.35     91.44 o
  -9  -3   8      112.85      174.88     90.12 o
  -8  -3   8     2532.60     2522.19     81.68 o
  -7  -3   8      938.57      894.03     69.56 o
  -6  -3   8      453.79      459.19     57.49 o
  -5  -3   8     2312.62     2293.47     56.00 o
  -4  -3   8      239.93      276.08     56.28 o
  -3  -3   8       32.41       28.67     55.06 o
  -2  -3   8     1303.53     1268.57     48.51 o
  -1  -3   8     5449.30     5282.68    100.78 o
   0  -3   8      994.01      986.87     57.34 o
   1  -3   8     6333.08     6062.51    140.38 o
   2  -3   8     9109.55     8887.09    292.50 o
   3  -3   8      414.20      434.63     65.53 o
   4  -3   8     1092.22     1137.26     58.81 o
   5  -3   8     2061.84     2027.71     78.75 o
   6  -3   8      632.44      603.88     77.60 o
   7  -3   8        0.66       36.87     89.66 o
   8  -3   8      602.53      569.28    115.73 o
 -10  -2   8       31.29       54.36     88.85 o
  -9  -2   8     1428.44     1472.52     90.51 o
  -8  -2   8     1348.09     1320.63     80.52 o
  -7  -2   8       38.20       13.15     68.13 o
  -6  -2   8      618.75      593.33     54.67 o
  -5  -2   8      888.56      939.54     57.77 o
  -4  -2   8     1339.10     1379.42     55.52 o
  -3  -2   8        0.07       41.55     42.18 o
  -2  -2   8     8311.17     8029.95    151.28 o
  -1  -2   8     7549.59     7197.37    159.24 o
   0  -2   8      118.07      134.36     50.56 o
   1  -2   8     3327.73     3392.97     64.20 o
   2  -2   8      745.38      737.83     50.20 o
   3  -2   8       35.94       18.14     57.73 o
   4  -2   8     1224.88     1255.78     59.22 o
   5  -2   8     1050.24     1038.93     68.48 o
   6  -2   8      191.23      226.59     68.00 o
   7  -2   8      349.57      257.98     73.87 o
   8  -2   8     1661.37     1799.23     90.39 o
   9  -2   8     1409.85     1390.64    104.27 o
 -10  -1   8       32.47        9.72     99.13 o
  -9  -1   8     1168.51     1151.48     78.84 o
  -8  -1   8      330.74      307.72     65.79 o
  -7  -1   8       16.97       23.31     84.00 o
  -6  -1   8     1385.30     1287.32     56.08 o
  -5  -1   8     2974.57     2935.56     60.50 o
  -4  -1   8     2038.20     2055.39     63.07 o
  -3  -1   8      969.90      981.68     44.05 o
  -2  -1   8     5539.94     5579.33     80.85 o
  -1  -1   8     1645.96     1588.01     60.63 o
   0  -1   8     2472.61     2379.60     51.72 o
   1  -1   8     6780.80     6525.15    184.03 o
   2  -1   8     1700.65     1721.40     51.69 o
   3  -1   8      122.80      166.71     48.54 o
   4  -1   8     1015.25     1031.16     63.92 o
   5  -1   8     3011.50     3083.14    125.18 o
   6  -1   8      841.15      794.77     67.62 o
   7  -1   8     2071.81     2000.08     73.19 o
   8  -1   8     4034.54     3975.64     87.81 o
   9  -1   8      226.78      233.39     87.01 o
  10  -1   8      884.97      914.97    109.41 o
  -9   0   8      725.71      643.38     86.07 o
  -8   0   8      294.16      232.05     70.25 o
  -7   0   8       45.43       57.31     62.27 o
  -6   0   8      768.12      786.53     60.95 o
  -5   0   8     4626.99     4484.91     83.62 o
  -4   0   8       82.19      108.52     51.54 o
  -3   0   8     7913.78     7821.73    125.92 o
  -2   0   8     8852.93     8836.38     82.50 o
  -1   0   8      108.02      118.39     45.50 o
   0   0   8     3153.55     3041.96     54.06 o
   1   0   8     2562.85     2625.71     60.56 o
   2   0   8      917.42      887.31     46.14 o
   3   0   8      194.91      217.21     49.81 o
   4   0   8     4440.41     4431.72    156.26 o
   5   0   8     4889.22     4659.90    118.90 o
   6   0   8      205.61      227.58     49.21 o
   7   0   8     4326.02     4309.22    134.59 o
   8   0   8      914.93      956.25     74.62 o
   9   0   8      692.65      612.19     86.34 o
  10   0   8     1311.73     1290.94     96.41 o
  11   0   8      656.83      607.15    127.98 o
  -9   1   8      688.33      618.88     97.45 o
  -8   1   8      576.00      544.94     75.53 o
  -7   1   8      181.31      151.65     64.24 o
  -6   1   8     3840.53     3838.75     60.29 o
  -5   1   8     2684.88     2707.30     63.14 o
  -4   1   8     3842.51     3890.63     64.32 o
  -3   1   8     5922.34     6040.60     65.96 o
  -2   1   8     3018.24     2991.51     72.08 o
  -1   1   8       40.98       67.53     46.13 o
   0   1   8     1835.36     1825.71     54.79 o
   1   1   8     6037.55     6014.53    133.85 o
   2   1   8     1028.74     1025.97     44.93 o
   3   1   8     2305.34     2368.01     83.81 o
   4   1   8     8904.53     8642.48    230.27 o
   5   1   8     1829.96     1768.04     61.45 o
   6   1   8     3293.87     3248.06    122.79 o
   7   1   8     7037.84     6769.74    138.07 o
   8   1   8      412.69      389.51     63.04 o
   9   1   8      688.98      649.43     80.45 o
  10   1   8      722.96      724.82     81.02 o
  11   1   8      442.70      409.57     97.04 o
  -9   2   8     1247.30     1235.81     82.90 o
  -8   2   8      458.82      370.77     81.30 o
  -7   2   8     1778.81     1793.98     72.08 o
  -6   2   8     4665.66     4592.61     75.27 o
  -5   2   8      998.79      952.98     51.34 o
  -4   2   8      894.49      988.86     55.23 o
  -3   2   8     3495.90     3496.89     81.93 o
  -2   2   8     1877.97     1990.60     56.20 o
  -1   2   8      140.11      136.07     46.36 o
   0   2   8     3969.10     3927.88     67.68 o
   1   2   8     5664.88     5648.99    153.86 o
   2   2   8     1391.50     1453.85     49.22 o
   3   2   8    12969.91    12737.08    198.67 o
   4   2   8    12921.44    12751.65    379.56 o
   5   2   8       28.40       54.24     51.29 o
   6   2   8     4572.18     4560.24    127.47 o
   7   2   8     2153.91     2241.28     72.14 o
   8   2   8      198.34      192.00     77.02 o
   9   2   8       23.92       22.83     67.22 o
  10   2   8      845.43      834.88     76.78 o
  11   2   8      931.42     1015.31     96.44 o
  12   2   8        1.89       50.62    110.54 o
  -8   3   8      143.52      185.25     78.89 o
  -7   3   8     2802.26     2860.13     75.62 o
  -6   3   8     1469.71     1369.01     65.11 o
  -5   3   8      108.50      125.17     55.75 o
  -4   3   8     2952.19     2900.93     82.29 o
  -3   3   8     3637.72     3672.13     81.57 o
  -2   3   8      305.34      325.89     47.07 o
  -1   3   8      206.37      230.06     41.50 o
   0   3   8    11991.52    12190.06    488.38 o
   1   3   8     5341.01     5414.02    202.95 o
   2   3   8     2011.52     2090.13     60.90 o
   3   3   8    17381.30    17508.52    302.66 o
   4   3   8     1846.38     1843.89     55.68 o
   5   3   8      557.96      575.27     49.23 o
   6   3   8     2223.71     2213.17     73.03 o
   7   3   8     1467.09     1412.55     63.13 o
   8   3   8      119.49      106.22     65.29 o
   9   3   8      859.88      797.27     74.85 o
  10   3   8     2996.93     3053.93     98.85 o
  11   3   8      668.72      667.81     81.03 o
  12   3   8      567.59      540.64    105.40 o
  -8   4   8      549.48      543.84     84.54 o
  -7   4   8     1867.61     1795.46     76.06 o
  -6   4   8      228.94      238.57     71.97 o
  -5   4   8      154.48      158.36     55.81 o
  -4   4   8      720.94      696.36     52.88 o
  -3   4   8     1916.99     1929.10     53.40 o
  -2   4   8      418.41      430.25     47.62 o
  -1   4   8     3626.95     3737.58    129.66 o
   0   4   8     9621.84     9647.85    269.47 o
   1   4   8       22.62       59.24     47.43 o
   2   4   8     7543.24     7443.67    167.35 o
   3   4   8     4533.99     4545.67     73.82 o
   4   4   8        3.66       17.71     49.17 o
   5   4   8     3273.22     3227.53     63.28 o
   6   4   8     2037.77     2070.33     74.03 o
   7   4   8     3184.06     3099.98     78.06 o
   8   4   8      302.53      300.32     70.71 o
   9   4   8     3397.33     3449.35    122.43 o
  10   4   8     4559.25     4456.71     95.42 o
  11   4   8        1.09       18.88     81.89 o
  12   4   8     1561.04     1529.90    100.00 o
  13   4   8      674.00      539.64    121.10 o
  -7   5   8      337.04      292.06     91.42 o
  -6   5   8      115.07       47.15     77.16 o
  -5   5   8      233.91      233.44     64.98 o
  -4   5   8     1898.61     1888.67     56.74 o
  -3   5   8     2026.09     2086.15     69.93 o
  -2   5   8      375.55      385.75     46.81 o
  -1   5   8     8695.33     8609.56     86.51 o
   0   5   8     4179.71     4289.17    134.44 o
   1   5   8      597.82      588.95     48.59 o
   2   5   8     5584.68     5578.92    152.89 o
   3   5   8     1386.85     1402.36     55.29 o
   4   5   8      606.08      617.14     49.06 o
   5   5   8      871.91      881.96     60.49 o
   6   5   8     4935.55     4886.29     90.71 o
   7   5   8     3764.58     3765.81    122.58 o
   8   5   8     1965.94     1945.36     99.43 o
   9   5   8     6067.66     6078.32    135.58 o
  10   5   8      626.32      599.41     89.79 o
  11   5   8     1036.21     1038.93    136.55 o
  12   5   8     1902.68     1893.72    137.30 o
  13   5   8      256.88      197.89    171.42 o
  -7   6   8      489.61      454.73     86.61 o
  -6   6   8      162.03      173.14     76.19 o
  -5   6   8      314.70      308.60     65.25 o
  -4   6   8     2694.95     2723.14     72.09 o
  -3   6   8     1365.28     1371.99     58.33 o
  -2   6   8     1838.19     1882.96     56.50 o
  -1   6   8     6781.66     6653.18    183.46 o
   0   6   8      603.75      639.46     45.61 o
   1   6   8     1149.95     1173.21     46.13 o
   2   6   8     1384.25     1356.28     44.19 o
   3   6   8     1204.85     1194.49     51.72 o
   4   6   8      152.46      181.61     51.39 o
   5   6   8     4053.77     4031.20     76.60 o
   6   6   8     7355.59     7450.90    120.49 o
   7   6   8      209.74      164.08     77.79 o
   8   6   8     3032.69     2953.61    146.20 o
   9   6   8     3040.16     3101.52    143.62 o
  10   6   8       11.82       35.87    104.17 o
  11   6   8     1039.55     1084.08    139.98 o
  12   6   8      573.76      530.31    122.24 o
  13   6   8       36.04       88.14    155.28 o
  -6   7   8       11.80       33.25     75.47 o
  -5   7   8     1372.74     1401.37     86.57 o
  -4   7   8     2374.59     2355.78     81.96 o
  -3   7   8      277.93      239.75     60.06 o
  -2   7   8     2211.60     2220.74     72.78 o
  -1   7   8      649.54      656.08     57.27 o
   0   7   8       25.48       28.97     45.96 o
   1   7   8     1322.27     1312.43     57.03 o
   2   7   8     3593.36     3624.91     87.02 o
   3   7   8     3928.67     4037.60     75.99 o
   4   7   8       49.18       45.42     62.54 o
   5   7   8     7696.59     7752.69    147.19 o
   6   7   8     4712.02     4690.49    158.68 o
   7   7   8     1159.20     1165.92     94.74 o
   8   7   8     4258.83     4275.21    124.41 o
   9   7   8      735.36      682.22    109.90 o
  10   7   8      438.25      516.27     91.01 o
  11   7   8      565.67      605.95     99.85 o
  12   7   8      762.59      736.00    125.24 o
  13   7   8      325.02      356.69    161.10 o
  -5   8   8     1102.95     1067.47     90.47 o
  -4   8   8      478.16      471.30     83.18 o
  -3   8   8      421.87      441.50     66.75 o
  -2   8   8     1573.30     1611.10     69.39 o
  -1   8   8     1038.27     1109.47     71.31 o
   0   8   8      111.55      153.95     55.76 o
   1   8   8     1519.19     1489.12     62.04 o
   2   8   8     5931.30     6008.54     98.45 o
   3   8   8     1822.54     1867.66     67.51 o
   4   8   8     2644.98     2661.83     68.90 o
   5   8   8     7175.88     7085.09    124.17 o
   6   8   8      128.47      135.03     72.65 o
   7   8   8     2152.62     2283.45     86.47 o
   8   8   8     1379.54     1320.90    139.38 o
   9   8   8       78.52       21.78     94.22 o
  10   8   8       79.17       88.28     93.84 o
  11   8   8      873.17      825.94    113.80 o
  12   8   8     1680.93     1859.99    132.17 o
  13   8   8      157.43      301.72    147.04 o
  -4   9   8       10.67        3.93     87.45 o
  -3   9   8      506.38      456.87     76.82 o
  -2   9   8     1298.44     1228.45     67.79 o
  -1   9   8      802.02      824.02     59.64 o
   0   9   8      240.05      244.78     53.46 o
   1   9   8     2367.27     2365.97     70.51 o
   2   9   8     3268.29     3222.66     89.72 o
   3   9   8      402.39      387.13     60.26 o
   4   9   8     4026.97     4166.95    106.86 o
   5   9   8     1323.26     1331.17     59.29 o
   6   9   8      279.51      300.57     63.80 o
   7   9   8     1698.12     1685.34     96.71 o
   8   9   8     1533.70     1540.65     97.79 o
   9   9   8      607.00      711.37    110.28 o
  10   9   8        4.78      111.78    118.59 o
  11   9   8     1539.19     1566.61    133.44 o
  12   9   8      972.10     1182.41    146.79 o
  13   9   8      191.39      125.23    138.73 o
  -3  10   8      114.66      137.74     99.66 o
  -2  10   8     1072.10     1052.52     97.24 o
  -1  10   8      201.42      250.68     81.32 o
   0  10   8      863.15      879.91     84.19 o
   1  10   8     3812.95     3891.04    179.67 o
   2  10   8      874.59      860.81     56.57 o
   3  10   8     1265.53     1291.31     70.82 o
   4  10   8     2580.28     2613.97     85.54 o
   5  10   8      375.12      384.40     70.51 o
   6  10   8      198.07      179.93     81.64 o
   7  10   8      583.35      545.49     76.28 o
   8  10   8     1439.67     1478.64    124.81 o
   9  10   8     1049.93     1065.35    145.11 o
  10  10   8      492.77      595.75    117.53 o
  11  10   8     2197.58     2407.55    159.93 o
  12  10   8       63.92      101.10    130.48 o
  13  10   8      890.67      832.91    156.17 o
  -2  11   8     1021.31      980.09    241.84 o
  -1  11   8        2.09       19.39     91.13 o
   0  11   8     1654.03     1721.64     83.37 o
   1  11   8     1239.31     1276.44     82.21 o
   2  11   8       31.14        4.48     69.35 o
   3  11   8     1888.65     1897.98     71.10 o
   4  11   8      754.82      801.36     90.29 o
   5  11   8       54.82      100.36     82.69 o
   6  11   8       81.92       45.09     75.33 o
   7  11   8     1856.80     1810.37     98.99 o
   8  11   8     2159.96     2177.45    114.68 o
   9  11   8      505.38      476.61    123.10 o
  10  11   8     5471.00     5242.05    485.31 o
  11  11   8     1457.92     1646.61    147.26 o
  12  11   8      147.67      179.40    159.10 o
  13  11   8      792.82      783.97    178.82 o
   0  12   8     1427.31     1476.10    106.53 o
   1  12   8      206.11      166.59     89.72 o
   2  12   8      112.52      100.82     75.27 o
   3  12   8      676.47      703.91     92.76 o
   4  12   8      832.64      852.17     83.11 o
   5  12   8      169.48      221.57     80.77 o
   6  12   8      965.86      928.37     85.42 o
   7  12   8     3220.98     3165.76     91.83 o
   8  12   8      511.79      524.86     86.47 o
   9  12   8      735.65      796.29    141.33 o
  10  12   8     1234.74     1341.31    126.01 o
  11  12   8       21.33       15.89    162.18 o
  12  12   8      327.22      358.93    154.39 o
   2  13   8       62.89       46.55    108.89 o
   3  13   8      431.27      378.17    100.14 o
   4  13   8      950.27     1044.27    101.92 o
   5  13   8       40.66       49.19     73.57 o
   6  13   8     1468.96     1561.52    100.94 o
   7  13   8     1740.25     1809.92    107.59 o
   8  13   8       38.09       71.87     87.43 o
   9  13   8     1232.24     1281.66    154.51 o
  10  13   8      540.35      526.34    142.07 o
  11  13   8       19.56       14.23    206.32 o
   5  14   8      275.42      286.95     99.89 o
   6  14   8     1754.46     1756.99    109.19 o
   7  14   8      223.46      213.80    109.09 o
   8  14   8      411.69      423.83    111.93 o
   9  14   8      527.34      436.10    128.21 o
  -4  -8   9     1023.94     1062.34    109.19 o
  -3  -8   9      706.93      550.35    119.30 o
  -2  -8   9      357.92      427.50     94.81 o
  -1  -8   9     2210.47     1994.28    160.60 o
  -7  -7   9      658.76      471.82    147.38 o
  -6  -7   9       32.10       33.40     87.77 o
  -5  -7   9     1394.37     1550.44     82.57 o
  -4  -7   9     2611.58     2872.45    105.79 o
  -3  -7   9       25.24       47.72     73.12 o
  -2  -7   9     1785.89     1790.08     82.49 o
  -1  -7   9     1643.68     1608.42     91.86 o
   0  -7   9       41.34       45.58    104.67 o
   1  -7   9      315.04      286.73     91.69 o
   2  -7   9      473.30      428.63     96.02 o
  -8  -6   9      884.51      832.63     96.36 o
  -7  -6   9     1108.72     1145.51    102.30 o
  -6  -6   9       88.38      109.09     78.60 o
  -5  -6   9     2347.63     2576.27    102.43 o
  -4  -6   9     1718.64     1671.71     77.00 o
  -3  -6   9      238.61      243.58     64.56 o
  -2  -6   9     1603.70     1607.74     70.74 o
  -1  -6   9      627.22      585.84     68.64 o
   0  -6   9        1.50        3.29     90.77 o
   1  -6   9      505.03      506.42     90.77 o
   2  -6   9     1837.80     1791.58     97.20 o
   3  -6   9      429.91      419.77    104.36 o
   4  -6   9      499.99      415.95    114.81 o
  -8  -5   9     1821.73     1846.84     97.86 o
  -7  -5   9      397.93      324.95     78.92 o
  -6  -5   9     1126.95     1225.78     76.24 o
  -5  -5   9     2866.29     3022.18     82.21 o
  -4  -5   9      329.54      339.36     73.46 o
  -3  -5   9      639.49      637.84     68.33 o
  -2  -5   9     1618.51     1604.47     64.70 o
  -1  -5   9      513.12      473.74     60.77 o
   0  -5   9        0.14       27.49     66.37 o
   1  -5   9     1417.73     1440.79     86.02 o
   2  -5   9     2244.72     2232.49     83.12 o
   3  -5   9       39.51       61.12     86.46 o
   4  -5   9     1722.86     1681.87     88.65 o
   5  -5   9     1748.34     1874.01    108.73 o
  -9  -4   9     1495.33     1325.77    102.61 o
  -8  -4   9     2332.80     2367.64    115.11 o
  -7  -4   9        7.39       36.41     80.02 o
  -6  -4   9     2527.54     2602.87     70.21 o
  -5  -4   9     2171.99     2285.28     67.56 o
  -4  -4   9        2.18       12.76     58.24 o
  -3  -4   9      651.96      636.12     57.94 o
  -2  -4   9     2541.79     2591.34     67.77 o
  -1  -4   9     1450.65     1377.84     55.94 o
   0  -4   9      116.43      115.01     55.42 o
   1  -4   9     5786.38     5386.01     84.93 o
   2  -4   9     3188.29     3177.83     88.79 o
   3  -4   9      335.56      412.99     78.30 o
   4  -4   9     3558.07     3736.82    128.61 o
   5  -4   9      880.28      831.63     85.70 o
   6  -4   9       90.38       92.39    111.64 o
   7  -4   9      496.24      382.86    133.17 o
  -9  -3   9     1859.74     1845.82     91.87 o
  -8  -3   9      244.42      179.65     69.68 o
  -7  -3   9      738.29      789.73     76.70 o
  -6  -3   9     2270.87     2223.94     74.31 o
  -5  -3   9     1078.30     1062.58     60.31 o
  -4  -3   9       81.37       80.02     55.08 o
  -3  -3   9     1122.63     1128.68     58.61 o
  -2  -3   9     6152.80     6154.09     73.14 o
  -1  -3   9     1043.58     1104.72     63.07 o
   0  -3   9     3964.71     3831.27     64.83 o
   1  -3   9     6315.90     6099.59     94.02 o
   2  -3   9     1091.72     1114.08     61.10 o
   3  -3   9     1140.54     1166.25     57.54 o
   4  -3   9     2490.76     2584.65     91.19 o
   5  -3   9      620.75      580.23     71.09 o
   6  -3   9       43.00       54.95     87.25 o
   7  -3   9      602.64      609.03     91.56 o
   8  -3   9     1050.99     1026.11    135.97 o
  -9  -2   9      864.81      865.89    106.42 o
  -8  -2   9      120.79      102.11     73.14 o
  -7  -2   9      365.30      352.06     76.11 o
  -6  -2   9      971.65      944.47     68.22 o
  -5  -2   9      780.51      814.50     64.01 o
  -4  -2   9      108.21      104.69     68.17 o
  -3  -2   9     5054.77     4915.01    119.35 o
  -2  -2   9     5332.83     5315.12     71.42 o
  -1  -2   9       11.78       -7.25     50.48 o
   0  -2   9     7295.85     6944.88    174.17 o
   1  -2   9     4983.76     4821.10    110.07 o
   2  -2   9       11.54       16.57     56.65 o
   3  -2   9     3552.10     3634.92    115.47 o
   4  -2   9     1558.31     1492.91     65.40 o
   5  -2   9      424.06      419.59     66.07 o
   6  -2   9      125.75      124.59     84.54 o
   7  -2   9     1737.76     1747.35     95.93 o
   8  -2   9      918.42      834.02     82.28 o
   9  -2   9      196.58      160.32    123.09 o
  -9  -1   9      308.65      295.01     88.48 o
  -8  -1   9        0.94       42.14     89.60 o
  -7  -1   9      447.03      440.41     84.76 o
  -6  -1   9     1349.30     1415.43     65.33 o
  -5  -1   9     1087.88     1160.76     55.66 o
  -4  -1   9     1008.47     1082.17     59.29 o
  -3  -1   9     4263.84     4295.19     57.15 o
  -2  -1   9      629.41      684.06     52.16 o
  -1  -1   9     3528.73     3519.00    140.80 o
   0  -1   9     6949.43     6832.39     72.32 o
   1  -1   9       97.73      119.76     43.25 o
   2  -1   9      910.03      929.89     52.99 o
   3  -1   9      324.74      333.03     52.33 o
   4  -1   9     1085.01     1151.60     58.19 o
   5  -1   9      202.14      193.19     57.56 o
   6  -1   9     1942.48     1867.75     72.21 o
   7  -1   9     3757.25     3687.36    141.47 o
   8  -1   9       71.75       69.52     83.38 o
   9  -1   9      794.48      775.61     89.13 o
  10  -1   9      936.45      848.56    164.74 o
  -9   0   9      171.03      120.63     97.92 o
  -8   0   9       29.71        6.60     73.04 o
  -7   0   9      932.07      931.10     70.23 o
  -6   0   9     2442.36     2547.58     75.55 o
  -5   0   9       17.18       60.19     69.32 o
  -4   0   9     4266.93     4303.13    113.19 o
  -3   0   9     4650.02     4729.47    135.53 o
  -2   0   9       40.92       34.90     50.56 o
  -1   0   9     3255.98     3224.33     61.42 o
   0   0   9     2304.10     2237.06     54.13 o
   1   0   9      515.45      545.48     48.02 o
   2   0   9      111.96      126.50     57.66 o
   3   0   9     2768.28     2804.80     79.42 o
   4   0   9     4972.22     5042.75    120.02 o
   5   0   9       71.08       75.85     66.14 o
   6   0   9     3473.65     3522.76    100.08 o
   7   0   9     2061.16     2037.01     68.68 o
   8   0   9      387.21      359.65     89.69 o
   9   0   9     1651.82     1742.61     93.88 o
  10   0   9      672.71      604.80    100.47 o
  -9   1   9      588.08      405.95    148.06 o
  -8   1   9      120.08       72.97     77.49 o
  -7   1   9     1922.22     1912.66     63.94 o
  -6   1   9     1389.76     1323.53     61.77 o
  -5   1   9     1095.72     1138.55     52.40 o
  -4   1   9     5185.92     5216.11     67.03 o
  -3   1   9     2183.01     2180.49     63.33 o
  -2   1   9      319.99      350.22     46.89 o
  -1   1   9      845.43      840.35     46.15 o
   0   1   9      872.86      891.59     45.73 o
   1   1   9      172.93      171.45     46.75 o
   2   1   9     1473.57     1570.51     58.19 o
   3   1   9     6403.97     6271.97    190.39 o
   4   1   9      889.66      902.61     53.40 o
   5   1   9     3916.16     4039.96    120.12 o
   6   1   9     6798.42     6781.98    225.25 o
   7   1   9      458.91      405.22     68.26 o
   8   1   9      855.08      855.49     78.73 o
   9   1   9     1333.41     1257.46     78.37 o
  10   1   9      373.56      346.42     81.62 o
  11   1   9        7.92       -1.01     95.64 o
  -8   2   9     1232.12     1174.17     86.95 o
  -7   2   9     1953.93     1879.07     76.62 o
  -6   2   9       26.62       12.68     74.36 o
  -5   2   9     1444.28     1540.27     59.58 o
  -4   2   9     3509.84     3546.11     66.33 o
  -3   2   9       83.39      100.76     56.21 o
  -2   2   9      857.77      901.22     49.01 o
  -1   2   9     1806.35     1838.74     49.42 o
   0   2   9     3664.25     3778.45     70.77 o
   1   2   9      321.99      326.61     40.29 o
   2   2   9     8395.08     8495.42     99.98 o
   3   2   9     8405.63     8484.63    190.09 o
   4   2   9      416.17      455.57     62.07 o
   5   2   9     6359.89     6202.91    107.45 o
   6   2   9     3021.01     3025.48     66.07 o
   7   2   9       18.92       20.62     67.46 o
   8   2   9      719.29      701.70     70.83 o
   9   2   9      984.31      998.99     84.68 o
  10   2   9      168.51      178.72     83.65 o
  11   2   9       87.82       56.73     92.29 o
  -8   3   9     1523.37     1431.93     96.52 o
  -7   3   9     1652.28     1651.33     89.08 o
  -6   3   9      209.07      232.46     58.52 o
  -5   3   9     1345.21     1336.11     63.99 o
  -4   3   9      988.60      965.52     53.88 o
  -3   3   9      182.71      240.09     46.40 o
  -2   3   9       62.15       70.92     43.36 o
  -1   3   9     6352.70     6413.78     67.12 o
   0   3   9     3861.26     3812.35     68.15 o
   1   3   9     2788.90     2916.59     54.48 o
   2   3   9    13247.85    12822.60    153.23 o
   3   3   9     2737.33     2671.95     50.37 o
   4   3   9     1125.68     1113.39     51.58 o
   5   3   9     3335.73     3289.25     69.70 o
   6   3   9      418.62      428.81     61.00 o
   7   3   9       45.11       69.78     56.76 o
   8   3   9     1383.87     1280.83     74.15 o
   9   3   9     3441.44     3337.56     83.54 o
  10   3   9      821.98      789.64     84.74 o
  11   3   9      776.93      710.99     97.39 o
  12   3   9     1529.77     1407.01     98.14 o
  -7   4   9      146.00       28.74     75.85 o
  -6   4   9      347.03      326.02     78.49 o
  -5   4   9     1002.65      920.86     73.91 o
  -4   4   9     1764.04     1700.72     53.08 o
  -3   4   9      383.34      418.64     51.47 o
  -2   4   9     6020.24     6147.58     91.42 o
  -1   4   9    10457.76    10399.47    186.24 o
   0   4   9      650.76      683.69     49.13 o
   1   4   9     6205.62     6296.55     97.56 o
   2   4   9     8370.65     8130.68    295.91 o
   3   4   9      647.76      703.62     47.72 o
   4   4   9     2825.55     2853.73     66.25 o
   5   4   9     3715.75     3780.37     68.19 o
   6   4   9     1650.42     1619.62     61.42 o
   7   4   9       50.54       90.76     73.72 o
   8   4   9     3309.23     3305.63    122.51 o
   9   4   9     3419.19     3412.21    159.31 o
  10   4   9        0.80       26.09     80.09 o
  11   4   9     1639.13     1631.46     92.26 o
  12   4   9      713.32      687.44    108.95 o
  -7   5   9       26.87       29.96     93.58 o
  -6   5   9      286.89      272.63     77.33 o
  -5   5   9     1274.38     1239.80     63.83 o
  -4   5   9     1091.17     1127.38     67.10 o
  -3   5   9       89.53       66.94     66.66 o
  -2   5   9     5799.68     5905.08    110.25 o
  -1   5   9     2013.95     1989.51     89.15 o
   0   5   9     1547.40     1582.43     48.78 o
   1   5   9     7535.50     7481.13    130.49 o
   2   5   9      518.86      577.41     54.31 o
   3   5   9      586.40      610.60     51.61 o
   4   5   9     1515.81     1577.17     62.22 o
   5   5   9     4109.91     4115.04     76.26 o
   6   5   9     2421.35     2380.37     82.79 o
   7   5   9      378.36      407.83     69.90 o
   8   5   9     4441.44     4467.06     96.48 o
   9   5   9     1530.20     1422.33    109.74 o
  10   5   9      892.43      942.17    111.09 o
  11   5   9     2134.41     2240.48    121.48 o
  12   5   9      173.01       98.28    115.66 o
  13   5   9      135.30       83.11    173.93 o
  -6   6   9      228.87      202.96     81.90 o
  -5   6   9     1803.48     1726.50     69.48 o
  -4   6   9      240.34      271.63     70.46 o
  -3   6   9     1945.56     1932.78     70.00 o
  -2   6   9     2974.26     2973.18    100.46 o
  -1   6   9       15.96       20.84     54.30 o
   0   6   9     2316.14     2345.51     58.32 o
   1   6   9     2385.70     2399.77     55.85 o
   2   6   9     1023.07      998.77     52.31 o
   3   6   9       13.04       28.87     46.87 o
   4   6   9     2274.54     2227.70     61.20 o
   5   6   9     7360.84     7100.13    101.23 o
   6   6   9      206.79      191.38     72.96 o
   7   6   9     4444.60     4158.41     93.98 o
   8   6   9     4271.94     4216.25    106.92 o
   9   6   9       25.27       38.91    128.56 o
  10   6   9     2767.69     2833.72    153.03 o
  11   6   9     1094.64     1044.85    122.29 o
  12   6   9      125.09      118.71    133.28 o
  13   6   9       36.95        0.00    126.68 o
  -5   7   9     1102.88     1075.21     72.85 o
  -4   7   9       79.70       42.70     69.18 o
  -3   7   9     2282.15     2308.19     84.30 o
  -2   7   9     1575.84     1522.09     61.70 o
  -1   7   9        2.80        2.45     53.65 o
   0   7   9     1202.18     1144.39     55.19 o
   1   7   9     1589.52     1638.44     56.21 o
   2   7   9     1432.56     1510.06     63.47 o
   3   7   9       94.25       70.16     54.54 o
   4   7   9     3917.93     3754.69     86.95 o
   5   7   9     4357.31     4380.12     76.53 o
   6   7   9     1039.05     1031.36     75.15 o
   7   7   9     6369.60     6145.39    197.15 o
   8   7   9      678.62      766.64    128.10 o
   9   7   9      398.72      420.55    105.96 o
  10   7   9      705.33      673.21    110.78 o
  11   7   9      681.23      599.66    118.90 o
  12   7   9      127.51      115.31    138.44 o
  13   7   9      358.54      240.31    130.66 o
  -4   8   9      450.74      491.63     75.56 o
  -3   8   9     1200.87     1196.88     77.81 o
  -2   8   9      388.71      379.91     80.23 o
  -1   8   9        3.89       27.10     64.95 o
   0   8   9      233.54      213.79     51.70 o
   1   8   9     2977.90     3115.14     78.15 o
   2   8   9     1125.88     1121.42     53.07 o
   3   8   9     2957.49     2981.52     69.70 o
   4   8   9     5965.10     5920.32    110.87 o
   5   8   9       69.30       80.03     57.33 o
   6   8   9     2685.60     2709.32     90.48 o
   7   8   9     2900.81     3005.13    190.37 o
   8   8   9       20.99       42.37    125.72 o
   9   8   9      302.28      305.36    107.58 o
  10   8   9     1103.52     1038.26    157.38 o
  11   8   9     1380.80     1370.00    120.97 o
  12   8   9       52.38       74.68    121.72 o
  13   8   9      739.03      742.32    145.21 o
  -3   9   9      488.94      464.91     90.79 o
  -2   9   9      349.41      372.34     78.24 o
  -1   9   9       41.59       39.92     60.86 o
   0   9   9     1699.68     1715.22     66.00 o
   1   9   9     2287.14     2283.45     61.18 o
   2   9   9       59.97       63.03     58.53 o
   3   9   9     4690.13     4660.38    115.28 o
   4   9   9     2592.12     2535.49     71.04 o
   5   9   9      207.54      211.74     72.77 o
   6   9   9     1456.22     1394.78     73.29 o
   7   9   9      699.91      699.44     91.56 o
   8   9   9       23.52       44.40     89.08 o
   9   9   9      164.14      143.41     92.24 o
  10   9   9     1721.06     1685.70    134.89 o
  11   9   9     1047.36     1142.98    126.77 o
  12   9   9      313.25      258.18    124.93 o
  13   9   9     1697.13     1759.03    151.08 o
  -2  10   9      360.94      317.40     80.64 o
  -1  10   9      508.59      529.50     76.51 o
   0  10   9     3644.17     3599.13    144.76 o
   1  10   9     1208.41     1111.68     65.67 o
   2  10   9      738.15      753.01     76.42 o
   3  10   9     2967.08     3021.04     85.73 o
   4  10   9       23.13        6.59     67.09 o
   5  10   9     1023.23     1023.70     66.16 o
   6  10   9      783.31      744.13     88.27 o
   7  10   9     1318.66     1304.15     82.14 o
   8  10   9      327.48      349.85    139.28 o
   9  10   9     1744.58     1629.74    157.07 o
  10  10   9     2416.56     2348.19    118.28 o
  11  10   9       19.94       19.79    136.50 o
  12  10   9     1004.74     1232.08    150.57 o
  13  10   9      828.48      902.43    173.29 o
  -1  11   9     1375.00     1307.32     93.51 o
   0  11   9     1284.42     1289.21     90.33 o
   1  11   9      177.12      174.88     72.67 o
   2  11   9     1365.84     1341.67     73.42 o
   3  11   9      774.21      784.50     68.91 o
   4  11   9       83.09      108.38     73.99 o
   5  11   9       87.04       70.33     63.35 o
   6  11   9     1241.90     1188.25     82.30 o
   7  11   9     1479.13     1592.33    107.50 o
   8  11   9        2.48       65.16    104.61 o
   9  11   9     1614.79     1634.74    113.12 o
  10  11   9     1227.39     1322.40    127.00 o
  11  11   9        7.76       13.45    119.47 o
  12  11   9      578.18      634.19    168.41 o
   1  12   9      444.16      402.39    100.20 o
   2  12   9      706.57      735.84     86.98 o
   3  12   9      416.92      446.79     85.15 o
   4  12   9       65.73       67.66     84.59 o
   5  12   9      680.54      599.91     88.11 o
   6  12   9     2383.23     2469.45     95.35 o
   7  12   9      585.75      620.95    103.62 o
   8  12   9      944.66      910.61    136.11 o
   9  12   9     2318.75     2403.13    116.59 o
  10  12   9       89.24      124.03    144.01 o
  11  12   9      963.55      888.08    144.42 o
  12  12   9      684.78      597.35    311.77 o
   3  13   9      322.02      364.71     98.96 o
   4  13   9        3.48        9.05     98.65 o
   5  13   9     1613.18     1593.48     98.31 o
   6  13   9     1446.61     1541.62    105.65 o
   7  13   9       76.24       77.44    112.42 o
   8  13   9     1588.86     1616.70    119.77 o
   9  13   9      454.32      477.09    140.36 o
  10  13   9       55.65       54.43    140.48 o
   6  14   9      223.43      166.40    156.82 o
   7  14   9      508.17      449.79    134.05 o
   8  14   9     1076.32     1012.72    177.70 o
  -3  -7  10      827.95      816.55    101.98 o
  -2  -7  10     1234.02     1206.44     97.71 o
  -1  -7  10       21.73       12.18    102.54 o
  -6  -6  10     1538.29     1712.67     97.74 o
  -5  -6  10     1152.91     1186.85    114.84 o
  -4  -6  10      229.69      294.55    103.73 o
  -3  -6  10     2114.16     2307.76     94.85 o
  -2  -6  10      897.20      825.41     79.41 o
  -1  -6  10        3.00       11.76     79.05 o
   0  -6  10      466.20      438.05     78.43 o
   1  -6  10      841.78      810.56    100.85 o
   2  -6  10       81.02       91.55     84.20 o
  -7  -5  10      788.26      695.64     88.98 o
  -6  -5  10     2274.39     2353.92     86.37 o
  -5  -5  10      183.56      123.99     78.73 o
  -4  -5  10      876.38      943.22     79.07 o
  -3  -5  10     1570.57     1651.40     74.74 o
  -2  -5  10      218.68      176.93     75.16 o
  -1  -5  10      216.19      209.62     64.55 o
   0  -5  10     1192.88     1234.59     86.64 o
   1  -5  10     1411.07     1319.06     87.91 o
   2  -5  10       58.95       15.58     81.09 o
   3  -5  10     1424.85     1282.79     85.78 o
   4  -5  10     1825.72     1793.14    101.01 o
  -8  -4  10       38.11       75.65    155.16 o
  -7  -4  10     1242.70     1258.79     83.11 o
  -6  -4  10      878.11      914.83     74.85 o
  -5  -4  10      105.07       91.18     93.96 o
  -4  -4  10      992.00      964.84     69.38 o
  -3  -4  10     1267.32     1180.28     69.10 o
  -2  -4  10      309.67      300.38     72.76 o
  -1  -4  10      243.64      204.42     65.59 o
   0  -4  10     3200.27     3249.37     74.44 o
   1  -4  10     1987.04     1931.27     72.37 o
   2  -4  10      331.03      359.32     69.86 o
   3  -4  10     3456.77     3596.60    140.63 o
   4  -4  10      800.02      808.06     84.03 o
   5  -4  10      153.06      158.55     95.59 o
   6  -4  10      655.54      542.84    129.74 o
  -8  -3  10      355.28      236.77    102.30 o
  -7  -3  10     2308.80     2369.34     93.83 o
  -6  -3  10      587.29      581.59     86.56 o
  -5  -3  10       41.80       59.27     65.61 o
  -4  -3  10      874.97      938.21     69.12 o
  -3  -3  10     2179.13     2227.52     84.08 o
  -2  -3  10      549.98      522.31     60.71 o
  -1  -3  10     2579.10     2525.83     67.68 o
   0  -3  10     5058.47     4806.79     75.71 o
   1  -3  10      233.99      240.62     60.03 o
   2  -3  10     2008.90     2131.71     86.90 o
   3  -3  10     2549.18     2573.55     76.16 o
   4  -3  10      303.27      295.86     63.70 o
   5  -3  10      194.75      206.66     88.78 o
   6  -3  10      799.88      777.39    107.47 o
   7  -3  10      456.73      425.70    104.98 o
  -8  -2  10     1007.28     1096.88     82.07 o
  -7  -2  10     1035.38      955.91     71.21 o
  -6  -2  10      375.14      383.74     71.47 o
  -5  -2  10       57.10       59.97     58.01 o
  -4  -2  10     2734.79     2752.83     73.42 o
  -3  -2  10     1875.02     1890.45     56.83 o
  -2  -2  10       84.79      117.22     60.51 o
  -1  -2  10     5467.35     5336.36    193.79 o
   0  -2  10     3910.32     3969.52     70.74 o
   1  -2  10      258.17      251.63     51.77 o
   2  -2  10     4207.22     4230.50     87.62 o
   3  -2  10     2390.47     2344.45     70.49 o
   4  -2  10      490.79      444.91     65.58 o
   5  -2  10      366.05      353.94     63.90 o
   6  -2  10     2115.00     2133.67     89.02 o
   7  -2  10      841.11      832.69     81.16 o
   8  -2  10      257.56      227.07     97.55 o
  -8  -1  10      308.59      265.78     93.16 o
  -7  -1  10      537.44      508.28     80.67 o
  -6  -1  10      211.49      216.49     59.04 o
  -5  -1  10      961.11      939.08     75.55 o
  -4  -1  10     4616.54     4539.06    134.23 o
  -3  -1  10     2298.31     2214.87     57.90 o
  -2  -1  10     2650.05     2672.81     59.05 o
  -1  -1  10    10492.87    10435.54    122.80 o
   0  -1  10     2510.26     2406.99     75.01 o
   1  -1  10      474.13      548.64     65.37 o
   2  -1  10      928.31      924.64     54.86 o
   3  -1  10     1910.69     1819.99     58.54 o
   4  -1  10      247.25      233.77     54.68 o
   5  -1  10     2283.09     2245.85     79.57 o
   6  -1  10     3745.99     3865.10     89.84 o
   7  -1  10      182.53      184.49     76.09 o
   8  -1  10     1120.67     1058.77     92.43 o
   9  -1  10     1294.40     1229.79    108.68 o
  -8   0  10      512.77      532.35     87.93 o
  -7   0  10     1385.61     1359.37     83.17 o
  -6   0  10      117.11       76.29     68.59 o
  -5   0  10     2904.01     3013.23     90.77 o
  -4   0  10     4593.98     4627.99    127.48 o
  -3   0  10       49.31       75.61     55.25 o
  -2   0  10     3241.46     3290.71     60.78 o
  -1   0  10      559.31      575.69     44.67 o
   0   0  10      240.74      249.48     47.32 o
   1   0  10      267.22      292.12     51.52 o
   2   0  10     2519.55     2444.07     56.19 o
   3   0  10      801.39      838.96     55.60 o
   4   0  10     1117.87     1104.07     61.16 o
   5   0  10     4486.55     4277.79    150.86 o
   6   0  10     2311.99     2363.80     71.00 o
   7   0  10      286.53      255.73     72.70 o
   8   0  10     2589.90     2403.62    116.28 o
   9   0  10      772.35      678.12     79.74 o
  10   0  10        2.76       64.92    117.42 o
  -8   1  10      931.66      848.66     93.69 o
  -7   1  10      688.04      661.53     90.46 o
  -6   1  10      743.09      762.70     77.42 o
  -5   1  10     2778.14     2830.91     75.77 o
  -4   1  10     1164.13     1135.78     64.08 o
  -3   1  10      430.47      478.81     57.17 o
  -2   1  10     1650.11     1653.41     51.28 o
  -1   1  10      934.31      939.80     49.76 o
   0   1  10       65.79       63.74     49.09 o
   1   1  10     2003.92     2062.07     56.79 o
   2   1  10     4704.68     4569.87    102.40 o
   3   1  10     1220.13     1241.78     56.22 o
   4   1  10      423.24      420.79     53.41 o
   5   1  10     4146.42     4162.33    176.90 o
   6   1  10      268.07      271.36     59.31 o
   7   1  10     1256.66     1238.17     70.69 o
   8   1  10      901.20      935.45     81.98 o
   9   1  10       68.05       73.31     92.12 o
  10   1  10        4.95       -4.04     95.51 o
  -7   2  10      121.78       71.67     84.35 o
  -6   2  10     1542.98     1571.02     72.18 o
  -5   2  10     1831.38     1881.67     66.18 o
  -4   2  10       14.72       10.39     55.70 o
  -3   2  10     1266.05     1235.66     58.79 o
  -2   2  10     1569.63     1577.00     59.82 o
  -1   2  10     1547.79     1577.90     59.21 o
   0   2  10      268.97      282.35     48.09 o
   1   2  10     2565.33     2614.91     60.29 o
   2   2  10     6715.89     6578.00     71.19 o
   3   2  10      232.32      242.41     42.14 o
   4   2  10     6930.80     6949.66     77.82 o
   5   2  10     2448.21     2539.68     68.42 o
   6   2  10      143.87      176.14     60.63 o
   7   2  10      951.35      890.69     71.72 o
   8   2  10     1428.49     1396.76     78.85 o
   9   2  10      530.22      457.98     72.30 o
  10   2  10      299.56      198.92     90.72 o
  11   2  10     1777.39     1594.96    107.55 o
  -7   3  10      168.63      221.13     89.57 o
  -6   3  10     1365.55     1335.61     81.12 o
  -5   3  10      512.31      469.12     74.26 o
  -4   3  10       67.00       64.62     55.85 o
  -3   3  10       99.10      100.66     54.73 o
  -2   3  10     4171.04     4308.24     98.69 o
  -1   3  10     1205.57     1151.63     52.48 o
   0   3  10     1986.00     2109.10     61.51 o
   1   3  10     7147.20     7035.20    262.42 o
   2   3  10     1085.00     1045.56     47.91 o
   3   3  10     1775.95     1765.35     51.85 o
   4   3  10     4999.90     4845.23     89.30 o
   5   3  10      510.64      533.70     53.19 o
   6   3  10      153.94      160.98     67.94 o
   7   3  10     1574.41     1573.74     64.50 o
   8   3  10     2101.07     2043.74     81.80 o
   9   3  10      485.49      521.57     90.82 o
  10   3  10      619.48      590.97     93.99 o
  11   3  10     1043.16     1001.13     99.61 o
  -7   4  10      327.42      239.88     91.43 o
  -6   4  10      610.31      556.12     89.19 o
  -5   4  10      537.51      484.78     68.29 o
  -4   4  10       12.69       39.93     64.77 o
  -3   4  10     1101.76     1147.06     63.24 o
  -2   4  10     2184.36     2261.38     64.99 o
  -1   4  10        2.87      -12.67     48.35 o
   0   4  10     4204.72     4322.17     65.15 o
   1   4  10     6282.08     6244.48    151.91 o
   2   4  10       23.33       51.42     46.80 o
   3   4  10     3829.66     3891.82     85.71 o
   4   4  10     2850.95     2904.91     64.98 o
   5   4  10      419.01      406.08     56.21 o
   6   4  10       23.60       25.80     59.10 o
   7   4  10     2344.84     2395.59     68.18 o
   8   4  10     2623.06     2473.69     79.70 o
   9   4  10       44.31       43.73     78.75 o
  10   4  10     3028.38     2913.54     94.85 o
  11   4  10      780.47      759.48     93.69 o
  12   4  10      241.18      199.76    106.11 o
  -6   5  10      964.84      939.06    101.09 o
  -5   5  10      783.21      840.85     97.88 o
  -4   5  10      249.15      241.64     61.42 o
  -3   5  10     3700.91     3819.54    103.88 o
  -2   5  10     4325.65     4143.17     81.26 o
  -1   5  10      197.57      257.59     54.62 o
   0   5  10     8013.31     7971.29    171.28 o
   1   5  10     1704.72     1740.15     57.50 o
   2   5  10      375.26      337.79     53.30 o
   3   5  10     1576.16     1495.22     65.59 o
   4   5  10     3046.65     2944.57     69.53 o
   5   5  10     1973.91     1930.36     68.48 o
   6   5  10     1845.62     1817.44     76.40 o
   7   5  10     5921.86     5947.53     90.45 o
   8   5  10     1131.43     1150.75     80.01 o
   9   5  10     1268.47     1170.33     82.15 o
  10   5  10     2567.13     2580.75    129.54 o
  11   5  10      339.84      328.67    113.47 o
  12   5  10      111.76      142.30    130.34 o
  -5   6  10      237.14      195.58     88.48 o
  -4   6  10     1495.04     1608.41     78.30 o
  -3   6  10     3210.33     3209.62    131.45 o
  -2   6  10       57.47       36.44     58.95 o
  -1   6  10     3400.80     3279.44     64.78 o
   0   6  10     2848.28     2859.30     64.46 o
   1   6  10      265.96      222.51     55.74 o
   2   6  10      110.08      106.27     56.34 o
   3   6  10     3284.90     3228.16     83.23 o
   4   6  10     4554.48     4560.50     70.87 o
   5   6  10      119.24      124.65     60.78 o
   6   6  10     4889.86     4825.17     87.56 o
   7   6  10     5143.20     5003.22    101.91 o
   8   6  10        1.41        3.07     98.52 o
   9   6  10     1785.74     1723.22    165.15 o
  10   6  10      863.48      815.88    126.92 o
  11   6  10       31.85      104.85    106.58 o
  12   6  10      177.04      131.45    123.48 o
  -5   7  10       79.70        5.43     86.71 o
  -4   7  10     2138.35     2181.19     92.62 o
  -3   7  10      976.03      998.56     65.35 o
  -2   7  10      117.99      165.89     70.47 o
  -1   7  10      933.41      933.20     63.11 o
   0   7  10     1319.36     1310.85     63.99 o
   1   7  10      507.19      539.26     53.22 o
   2   7  10      275.39      304.37     65.17 o
   3   7  10     3546.16     3555.89     67.04 o
   4   7  10     1770.43     1786.72     61.03 o
   5   7  10      653.01      636.26     58.34 o
   6   7  10     3991.31     4124.91     90.68 o
   7   7  10      691.58      621.30     99.97 o
   8   7  10     1208.28     1125.21     92.46 o
   9   7  10     1279.51     1186.47    110.15 o
  10   7  10      844.36      797.92    152.19 o
  11   7  10       99.66       81.92    108.41 o
  12   7  10      515.24      492.57    136.51 o
  -4   8  10      870.64      791.76     77.95 o
  -3   8  10      128.94      133.14     83.70 o
  -2   8  10      349.61      343.20     70.31 o
  -1   8  10      454.86      418.02     65.72 o
   0   8  10     1026.71     1086.72     58.83 o
   1   8  10      172.36      194.71     52.13 o
   2   8  10     1512.09     1589.74     68.02 o
   3   8  10     5364.12     5318.99     78.04 o
   4   8  10      248.99      289.34     66.63 o
   5   8  10     3100.68     3068.54     74.73 o
   6   8  10     2570.72     2533.05     79.60 o
   7   8  10       68.02       39.94     98.37 o
   8   8  10      820.06      834.68     91.07 o
   9   8  10     1197.74     1118.15    123.18 o
  10   8  10      678.71      718.90    108.97 o
  11   8  10        0.21       19.58    146.47 o
  12   8  10     1210.42     1320.21    143.98 o
  13   8  10     1105.20     1193.43    195.34 o
  -3   9  10       92.77      101.23     98.85 o
  -2   9  10       18.89        5.06     76.06 o
  -1   9  10     1279.63     1307.61     72.67 o
   0   9  10     2197.19     2247.12     79.90 o
   1   9  10       86.63       92.46     62.57 o
   2   9  10     4406.18     4366.50     72.06 o
   3   9  10     2347.68     2312.10     66.91 o
   4   9  10      221.60      230.08     65.58 o
   5   9  10     1786.96     1869.95     75.06 o
   6   9  10      354.85      342.67     71.05 o
   7   9  10       12.19       36.12    101.45 o
   8   9  10      416.89      339.53     90.14 o
   9   9  10     2010.58     1982.89    125.83 o
  10   9  10      856.40      682.11    126.56 o
  11   9  10      183.53      136.52    124.83 o
  12   9  10     1832.55     1910.01    149.60 o
  -2  10  10      306.25      282.07    106.66 o
  -1  10  10     1518.57     1491.16     75.80 o
   0  10  10      349.25      348.29     72.88 o
   1  10  10      436.70      400.96     69.51 o
   2  10  10     1528.75     1551.03     74.54 o
   3  10  10       55.15       60.78     77.48 o
   4  10  10      690.60      701.65     79.79 o
   5  10  10     1477.90     1529.68     84.63 o
   6  10  10      706.71      746.09     77.85 o
   7  10  10       49.12      108.85     87.97 o
   8  10  10     1034.85      878.79    125.25 o
   9  10  10     2435.70     2448.71    196.22 o
  10  10  10       85.34      169.47    172.69 o
  11  10  10     1283.22     1273.55    139.61 o
  12  10  10     1093.76     1107.92    143.01 o
   0  11  10        0.96       -4.82     82.57 o
   1  11  10     1498.10     1496.27     77.24 o
   2  11  10      791.20      880.62     99.31 o
   3  11  10       21.86       12.65     72.33 o
   4  11  10      526.93      551.70     81.21 o
   5  11  10     1380.51     1350.92     69.36 o
   6  11  10      974.26     1001.08     94.48 o
   7  11  10       67.00       38.30    104.58 o
   8  11  10     2255.78     2261.85    129.45 o
   9  11  10     1478.04     1521.66    175.88 o
  10  11  10      214.22      172.22    123.79 o
  11  11  10     1190.25     1302.75    138.69 o
  12  11  10       82.19      111.92    169.88 o
   1  12  10      872.94      818.88    110.26 o
   2  12  10      367.11      358.09     92.43 o
   3  12  10       63.78       66.05     92.99 o
   4  12  10      292.22      298.29     78.22 o
   5  12  10     1293.52     1405.84     96.91 o
   6  12  10      310.38      340.85     95.51 o
   7  12  10      777.07      698.84     91.31 o
   8  12  10     1678.80     1721.24    125.53 o
   9  12  10       35.13       35.71    142.09 o
  10  12  10      800.65      795.30    143.29 o
  11  12  10      568.70      578.64    146.27 o
   4  13  10     1058.86     1086.68    110.19 o
   5  13  10     1357.81     1386.46    123.41 o
   6  13  10       15.65       31.49    103.89 o
   7  13  10     1673.04     1627.38    108.50 o
   8  13  10      733.11      684.71    118.22 o
   9  13  10       27.23       36.77    196.94 o
  10  13  10      271.70      296.73    232.89 o
  -3  -6  11      577.98      490.70    147.79 o
  -2  -6  11      136.37      182.88     94.74 o
  -1  -6  11      554.38      529.03    102.55 o
  -5  -5  11      514.00      643.42     85.21 o
  -4  -5  11     1062.52     1117.96     86.45 o
  -3  -5  11      508.19      470.13     79.60 o
  -2  -5  11       27.57       29.64     92.03 o
  -1  -5  11      831.21      799.19     82.84 o
   0  -5  11      949.37      895.10     84.95 o
   1  -5  11        4.78        2.22    107.18 o
   2  -5  11     1762.62     1619.23     99.29 o
  -6  -4  11       54.83       72.71     79.94 o
  -5  -4  11      794.18      807.27     78.08 o
  -4  -4  11      675.72      679.29     69.39 o
  -3  -4  11       32.18       47.15     66.75 o
  -2  -4  11      428.29      432.54     75.84 o
  -1  -4  11     1978.84     2085.09     95.45 o
   0  -4  11      524.71      564.19     93.46 o
   1  -4  11      686.38      702.58     72.77 o
   2  -4  11     2843.29     2850.30     87.54 o
   3  -4  11      628.42      610.75     95.55 o
   4  -4  11      102.96      140.81     87.74 o
  -7  -3  11      223.37      132.91    203.87 o
  -6  -3  11      139.17      144.53     85.84 o
  -5  -3  11      744.60      732.41     75.71 o
  -4  -3  11      994.19     1017.21     69.29 o
  -3  -3  11       59.72       40.34     57.19 o
  -2  -3  11     1783.61     1767.75     85.71 o
  -1  -3  11     3393.83     3257.37    137.59 o
   0  -3  11       81.52       87.95     65.36 o
   1  -3  11     1783.17     1820.54     76.83 o
   2  -3  11     2158.79     2104.07     82.44 o
   3  -3  11      135.99      121.31     79.02 o
   4  -3  11      534.09      557.02     81.63 o
   5  -3  11     1149.84     1158.23     89.92 o
   6  -3  11      285.05      299.86    121.94 o
  -7  -2  11       92.11      111.46     98.36 o
  -6  -2  11      213.18      201.80     87.93 o
  -5  -2  11     1702.89     1721.51     81.34 o
  -4  -2  11     1064.30     1029.80     60.14 o
  -3  -2  11       93.79       64.53     57.49 o
  -2  -2  11     3852.62     3940.36    122.24 o
  -1  -2  11     2690.94     2786.92     77.77 o
   0  -2  11      115.98      116.89     65.83 o
   1  -2  11     2777.23     2691.18     68.62 o
   2  -2  11      889.34      865.95     62.86 o
   3  -2  11       24.89       -8.56     81.69 o
   4  -2  11      352.33      393.20     74.04 o
   5  -2  11     1085.79     1169.64     85.69 o
   6  -2  11      556.46      511.73     93.46 o
   7  -2  11      350.65      303.88     96.55 o
  -7  -1  11       51.27       36.74     92.25 o
  -6  -1  11     1002.26     1073.78     83.12 o
  -5  -1  11     2824.63     2881.04    195.98 o
  -4  -1  11      710.89      652.88     62.85 o
  -3  -1  11     2009.75     2026.57     71.02 o
  -2  -1  11     4711.50     4652.02    108.47 o
  -1  -1  11      455.07      468.14     56.21 o
   0  -1  11      716.51      754.69     61.88 o
   1  -1  11     2122.29     2060.39     66.04 o
   2  -1  11     1330.21     1217.73     59.24 o
   3  -1  11        0.77       11.14     60.49 o
   4  -1  11     1841.78     1764.65     86.63 o
   5  -1  11     2878.09     2844.00    131.13 o
   6  -1  11       99.04       68.39     73.20 o
   7  -1  11     1790.77     1628.83     82.86 o
   8  -1  11     1294.46     1231.78    104.99 o
  -7   0  11        2.57       25.37     86.30 o
  -6   0  11     1366.91     1449.69     83.44 o
  -5   0  11     1875.92     1777.31     74.75 o
  -4   0  11      109.18      151.16     61.81 o
  -3   0  11     3599.84     3716.29     92.15 o
  -2   0  11     2896.02     2926.14     74.33 o
  -1   0  11      202.97      196.40     60.72 o
   0   0  11     1111.34     1117.53     58.65 o
   1   0  11     3260.32     3145.38     88.40 o
   2   0  11     1334.10     1379.28     56.14 o
   3   0  11      280.75      329.48     63.04 o
   4   0  11     3640.07     3417.81     67.60 o
   5   0  11     3727.05     3692.98     77.05 o
   6   0  11      188.18      214.68     70.55 o
   7   0  11     2936.76     2895.50     85.14 o
   8   0  11      855.92      832.07     77.79 o
   9   0  11       41.46       53.11    106.83 o
  -7   1  11      286.44      228.84     85.85 o
  -6   1  11     1983.55     2027.85    131.62 o
  -5   1  11     1214.64     1190.57     73.89 o
  -4   1  11      516.17      556.73     82.55 o
  -3   1  11     1799.91     1799.89     65.99 o
  -2   1  11     1060.46     1062.10     57.82 o
  -1   1  11      130.46      104.01     47.43 o
   0   1  11     1653.64     1649.98     56.10 o
   1   1  11     4401.50     4490.49     78.98 o
   2   1  11     1560.90     1570.17     60.20 o
   3   1  11     3057.50     3021.16     62.66 o
   4   1  11     7333.22     7471.68    291.02 o
   5   1  11      150.10      131.08     54.12 o
   6   1  11     2459.74     2473.83     87.07 o
   7   1  11     1904.51     1973.92     83.77 o
   8   1  11      333.66      309.95     91.30 o
   9   1  11       43.42       52.55    108.11 o
  10   1  11      547.93      488.07    123.71 o
  -7   2  11      948.33      918.59     94.19 o
  -6   2  11     1320.40     1343.93     86.03 o
  -5   2  11       73.56       43.49     90.92 o
  -4   2  11      637.62      681.57     62.75 o
  -3   2  11     1189.19     1166.96     59.15 o
  -2   2  11      812.41      802.29     69.44 o
  -1   2  11       18.11       31.41     50.98 o
   0   2  11     1706.16     1830.04     66.93 o
   1   2  11     2441.80     2485.03     76.32 o
   2   2  11      186.99      200.43     49.98 o
   3   2  11     5053.99     4886.23    120.70 o
   4   2  11     1195.65     1205.08     54.46 o
   5   2  11      192.91      219.12     63.07 o
   6   2  11      521.42      530.13     56.69 o
   7   2  11      787.68      805.86     69.80 o
   8   2  11      132.17      105.62     68.24 o
   9   2  11      215.24      172.75     93.38 o
  10   2  11     1228.05     1181.98    112.19 o
  -6   3  11      331.65      295.01     94.28 o
  -5   3  11       42.48       96.52     84.54 o
  -4   3  11      363.44      362.57     66.90 o
  -3   3  11     1532.58     1590.53     60.71 o
  -2   3  11      505.60      575.73     68.28 o
  -1   3  11      516.52      570.92     60.84 o
   0   3  11     5140.11     5244.28     66.41 o
   1   3  11      500.52      482.60     48.15 o
   2   3  11     1949.77     1975.37     58.24 o
   3   3  11     4657.99     4613.40     72.92 o
   4   3  11      520.32      548.30     60.17 o
   5   3  11      394.76      425.93     66.72 o
   6   3  11     1498.07     1478.76     66.40 o
   7   3  11     1886.86     1891.74     69.66 o
   8   3  11      370.55      379.34     89.64 o
   9   3  11      602.85      549.47     95.64 o
  10   3  11     1690.09     1635.07    100.58 o
  11   3  11       44.97       59.11    103.84 o
  -6   4  11      498.39      485.58     93.08 o
  -5   4  11        8.47       27.60     78.11 o
  -4   4  11      880.64      894.16     84.69 o
  -3   4  11     1645.33     1741.39     75.62 o
  -2   4  11       23.35       27.99     70.07 o
  -1   4  11     3586.71     3675.93     70.57 o
   0   4  11     5077.74     5141.01    111.25 o
   1   4  11        2.02        3.70     54.43 o
   2   4  11     2000.55     1986.74     58.03 o
   3   4  11     1008.09      971.27     66.85 o
   4   4  11      150.37      163.98     58.13 o
   5   4  11      335.18      341.48     61.13 o
   6   4  11     1819.64     1889.30     80.29 o
   7   4  11     1635.98     1589.54     82.01 o
   8   4  11       61.93       61.10     74.99 o
   9   4  11     2964.32     2848.38     87.19 o
  10   4  11     1386.85     1335.81    103.08 o
  11   4  11      181.03      131.36     98.25 o
  -5   5  11       82.64       52.82     81.28 o
  -4   5  11     1441.83     1608.56     86.45 o
  -3   5  11     1164.96     1123.27     74.13 o
  -2   5  11      537.89      560.18     72.43 o
  -1   5  11     4774.09     4549.71     73.25 o
   0   5  11      448.66      455.62     61.41 o
   1   5  11      582.49      645.17     62.87 o
   2   5  11     1730.16     1853.66     61.76 o
   3   5  11     1530.95     1523.20     53.76 o
   4   5  11      645.38      688.14     61.30 o
   5   5  11     1219.48     1218.44     69.66 o
   6   5  11     3829.43     3795.23     76.33 o
   7   5  11      820.33      818.69     79.54 o
   8   5  11     1774.48     1730.56     91.32 o
   9   5  11     2964.25     2974.85    103.23 o
  10   5  11       90.86       67.64    110.09 o
  11   5  11      406.68      413.47    196.30 o
  12   5  11      291.04      350.91    193.93 o
  -5   6  11      912.67      913.86    118.04 o
  -4   6  11     2414.18     2360.93     94.77 o
  -3   6  11       37.36       43.68     65.15 o
  -2   6  11     1387.00     1449.89     74.50 o
  -1   6  11     1600.83     1518.24     64.43 o
   0   6  11      453.70      441.24     61.68 o
   1   6  11      118.53      123.08     67.85 o
   2   6  11     2143.61     2141.89     68.64 o
   3   6  11     2217.97     2237.86     81.92 o
   4   6  11       27.49       41.65     59.61 o
   5   6  11     3523.70     3573.56     86.44 o
   6   6  11     4822.67     4689.51     88.82 o
   7   6  11        0.68       16.94     80.44 o
   8   6  11     2073.52     2150.83    108.05 o
   9   6  11      723.16      675.62    118.32 o
  10   6  11       34.91       83.41    134.24 o
  11   6  11      555.07      663.32    172.81 o
  12   6  11      847.20      727.78    148.09 o
  -4   7  11      788.33      723.90     98.55 o
  -3   7  11      170.59      212.73     92.93 o
  -2   7  11     1506.13     1481.41     72.87 o
  -1   7  11     1103.95     1137.71     67.27 o
   0   7  11       54.26       60.86     56.10 o
   1   7  11     1625.50     1669.73     72.90 o
   2   7  11     4283.71     4240.60     74.58 o
   3   7  11     2674.54     2710.02     87.60 o
   4   7  11      942.49      921.98     62.32 o
   5   7  11     6996.12     6654.60    218.12 o
   6   7  11     1680.16     1694.16     77.86 o
   7   7  11     1328.55     1359.44     97.99 o
   8   7  11     2282.37     2187.33    122.77 o
   9   7  11      475.50      472.69    117.91 o
  10   7  11       26.35        0.00    135.69 o
  11   7  11      381.02      351.09    144.86 o
  12   7  11     1058.25     1097.30    161.67 o
  -3   8  11      310.94      278.69     87.85 o
  -2   8  11      782.02      775.35     71.72 o
  -1   8  11      696.67      672.40     71.98 o
   0   8  11       98.28       71.38     71.13 o
   1   8  11     1511.92     1528.99     70.90 o
   2   8  11     3371.46     3561.80     85.73 o
   3   8  11       83.23      120.46     64.39 o
   4   8  11     2602.71     2582.04     75.74 o
   5   8  11     1866.66     1883.62     69.43 o
   6   8  11       63.88       63.64     68.86 o
   7   8  11     1004.44     1069.96    105.09 o
   8   8  11     1024.93      964.57    104.76 o
   9   8  11      732.86      616.52    123.22 o
  10   8  11       43.70       12.16    168.92 o
  11   8  11     1077.97      963.71    126.94 o
  12   8  11     1636.59     1770.64    166.24 o
  -2   9  11      828.73      786.24     98.98 o
  -1   9  11      509.62      497.40     72.12 o
   0   9  11       11.42       12.18     82.39 o
   1   9  11     1830.11     1807.97     68.14 o
   2   9  11     1253.28     1239.47     71.39 o
   3   9  11      568.96      612.31     66.43 o
   4   9  11     2208.24     2214.82     76.53 o
   5   9  11      498.86      525.31     76.11 o
   6   9  11      132.37      126.34     81.48 o
   7   9  11      622.45      690.63    102.77 o
   8   9  11     1657.44     1597.62    108.67 o
   9   9  11      639.75      528.10    124.37 o
  10   9  11      418.82      474.64    122.58 o
  11   9  11     1971.25     2010.03    167.80 o
  12   9  11      216.15      157.26    152.83 o
  -1  10  11      188.41      190.07     99.40 o
   0  10  11      759.20      770.32     90.18 o
   1  10  11     1918.19     2010.13     92.78 o
   2  10  11       55.58       73.49     69.67 o
   3  10  11     1072.77     1061.81     73.48 o
   4  10  11      936.41      922.32     80.67 o
   5  10  11      408.25      406.75     75.17 o
   6  10  11        5.00       58.29     75.32 o
   7  10  11      855.51      823.74     90.55 o
   8  10  11     1929.97     1941.09    152.24 o
   9  10  11       93.79       49.77    119.69 o
  10  10  11     1515.40     1524.87    125.72 o
  11  10  11     1427.45     1419.56    171.27 o
  12  10  11        0.72       76.48    167.61 o
   0  11  11     1083.99      916.54    131.58 o
   1  11  11      607.66      639.65    102.07 o
   2  11  11       10.14       -6.21    100.93 o
   3  11  11      348.13      326.13     76.01 o
   4  11  11      744.20      783.66    102.82 o
   5  11  11      444.09      475.95     99.96 o
   6  11  11       62.50       49.12     78.16 o
   7  11  11     1797.87     1752.97    104.25 o
   8  11  11     1098.20     1083.42    171.14 o
   9  11  11      320.07      282.17    142.00 o
  10  11  11     1981.25     1856.03    167.42 o
  11  11  11      214.94      160.65    143.15 o
   2  12  11        1.01        1.48     98.71 o
   3  12  11      199.41      174.89     96.98 o
   4  12  11      818.15      830.42    101.51 o
   5  12  11      226.09      267.08     87.15 o
   6  12  11     1028.60      939.74    104.93 o
   7  12  11     2473.03     2483.51    115.57 o
   8  12  11       88.54       55.04    193.08 o
   9  12  11      631.30      655.99    163.47 o
  10  12  11      533.65      578.34    166.78 o
   5  13  11       13.14       36.84    116.56 o
   6  13  11     1208.91     1117.66    121.57 o
   7  13  11      421.96      400.02    124.39 o
   8  13  11      115.50       90.86    151.32 o
  -4  -4  12       53.16       27.60     95.29 o
  -3  -4  12      196.29      167.34     88.33 o
  -2  -4  12     1613.13     1673.30     92.45 o
  -1  -4  12      882.89      999.56     91.17 o
   0  -4  12      270.04      201.13    106.01 o
   1  -4  12     2301.15     2281.32     94.68 o
   2  -4  12      562.87      474.80     99.70 o
  -5  -3  12      321.99      294.69     96.56 o
  -4  -3  12        0.81       25.77     88.31 o
  -3  -3  12      945.13      980.65     73.44 o
  -2  -3  12     2189.99     2317.73     90.76 o
  -1  -3  12       39.71       -0.06     71.36 o
   0  -3  12     2125.05     2182.83    108.46 o
   1  -3  12     2294.06     2349.90     91.20 o
   2  -3  12      114.73       75.04     83.85 o
   3  -3  12      515.32      465.07     81.73 o
   4  -3  12      617.62      586.92     89.30 o
  -6  -2  12     1185.38      981.05    149.30 o
  -5  -2  12      484.70      496.44     84.70 o
  -4  -2  12      246.85      164.00     74.18 o
  -3  -2  12     2678.37     2937.72     78.48 o
  -2  -2  12     1326.69     1322.36     74.09 o
  -1  -2  12      217.61      268.77     60.34 o
   0  -2  12     2962.95     3016.29     77.51 o
   1  -2  12      595.13      571.46     78.28 o
   2  -2  12       71.41       73.99     82.56 o
   3  -2  12      540.34      521.69     68.83 o
   4  -2  12      776.06      798.54     81.45 o
   5  -2  12      378.54      403.61     78.71 o
   6  -2  12      366.45      290.70    108.91 o
  -6  -1  12     1043.82      927.17     93.38 o
  -5  -1  12      439.52      453.31     76.28 o
  -4  -1  12      801.87      734.46     85.41 o
  -3  -1  12     2683.03     2795.03     82.29 o
  -2  -1  12      110.59       44.60     61.54 o
  -1  -1  12     1232.44     1338.91     68.73 o
   0  -1  12     1627.57     1607.46     69.54 o
   1  -1  12      365.38      362.74     65.84 o
   2  -1  12       39.19        4.61     67.00 o
   3  -1  12     1241.19     1128.59     64.40 o
   4  -1  12     2030.01     2033.27     79.59 o
   5  -1  12       32.99       15.06     72.94 o
   6  -1  12     1559.80     1549.20     84.32 o
   7  -1  12     1425.89     1405.33    126.06 o
  -6   0  12     1534.69     1514.26     87.53 o
  -5   0  12       74.00      105.81     82.74 o
  -4   0  12     3324.40     3509.63     86.54 o
  -3   0  12     1575.10     1617.51     66.03 o
  -2   0  12        0.31        5.08     59.86 o
  -1   0  12     1095.61     1129.49     67.53 o
   0   0  12     1752.07     1795.23     69.28 o
   1   0  12      801.63      795.38     58.50 o
   2   0  12      398.28      426.20     62.04 o
   3   0  12     2858.36     2879.71     75.54 o
   4   0  12     1866.74     1942.29     80.96 o
   5   0  12      346.38      332.41     75.80 o
   6   0  12     2338.60     2498.48     89.92 o
   7   0  12      855.40      822.64     94.38 o
   8   0  12      123.20      100.95    113.74 o
  -6   1  12      168.39       85.99     84.42 o
  -5   1  12      796.83      933.15     85.50 o
  -4   1  12     2091.54     2105.41     71.95 o
  -3   1  12      937.39      890.97     69.07 o
  -2   1  12       74.75       70.62     71.49 o
  -1   1  12      800.75      863.48     66.92 o
   0   1  12     1658.21     1667.57     64.06 o
   1   1  12      746.18      717.23     56.09 o
   2   1  12     1455.00     1554.53     70.82 o
   3   1  12     4427.54     4459.48     70.74 o
   4   1  12       51.66       54.94     66.43 o
   5   1  12     2561.84     2622.25     85.41 o
   6   1  12     2883.45     2964.85     86.27 o
   7   1  12      381.88      296.56     80.70 o
   8   1  12      250.79      211.63    101.46 o
   9   1  12      824.94      744.95    115.52 o
  -6   2  12       21.50       89.05     91.51 o
  -5   2  12      532.56      504.61     79.54 o
  -4   2  12      747.36      756.47     78.46 o
  -3   2  12      226.09      188.40     73.06 o
  -2   2  12       56.39       26.42     56.69 o
  -1   2  12     2508.89     2504.82     66.56 o
   0   2  12     3306.27     3343.88     61.33 o
   1   2  12      657.86      647.92     53.08 o
   2   2  12     7751.86     7695.94    169.77 o
   3   2  12     3904.67     3929.70     74.14 o
   4   2  12       92.55      105.02     67.28 o
   5   2  12     2165.54     2137.94     76.49 o
   6   2  12     1924.34     1900.47     85.25 o
   7   2  12       60.06       51.46     74.42 o
   8   2  12      400.75      359.48     83.02 o
   9   2  12     1560.24     1510.84    108.55 o
  -5   3  12      328.74      262.45     76.20 o
  -4   3  12     1180.33     1158.35     73.42 o
  -3   3  12      385.79      364.72     62.61 o
  -2   3  12      812.92      814.26     62.38 o
  -1   3  12     3914.02     4047.35     71.85 o
   0   3  12      646.33      643.67     57.71 o
   1   3  12      959.58     1035.80     51.44 o
   2   3  12     3167.02     3249.24     71.27 o
   3   3  12      894.33      913.15     55.65 o
   4   3  12      521.52      535.16     59.95 o
   5   3  12     1160.67     1174.45     73.97 o
   6   3  12      154.23      131.63     79.78 o
   7   3  12        0.97       31.64     81.32 o
   8   3  12      847.03      837.35     86.34 o
   9   3  12     1925.44     1898.36    110.15 o
  10   3  12       51.14       41.24    118.89 o
  -5   4  12      398.44      428.14     90.49 o
  -4   4  12      750.88      822.84     72.61 o
  -3   4  12       30.72       29.32     70.55 o
  -2   4  12     2100.21     2114.38     66.54 o
  -1   4  12     3085.27     3186.09     73.45 o
   0   4  12        1.32        5.82     56.09 o
   1   4  12     2434.33     2470.70     68.88 o
   2   4  12      924.34      973.61     59.87 o
   3   4  12      133.48      166.06     57.12 o
   4   4  12      582.48      594.37     65.19 o
   5   4  12     1579.87     1603.01     70.44 o
   6   4  12     1970.30     1872.05     69.65 o
   7   4  12       81.30      104.53     74.01 o
   8   4  12     2145.52     2151.44     90.03 o
   9   4  12     1185.03     1166.72    118.90 o
  10   4  12       77.99       88.19     98.84 o
  -4   5  12      601.54      492.98     78.65 o
  -3   5  12      344.49      400.89     94.09 o
  -2   5  12     2352.61     2449.97     77.45 o
  -1   5  12      155.97      125.31     56.45 o
   0   5  12      757.35      805.15     66.22 o
   1   5  12     1866.48     1836.22     60.87 o
   2   5  12      890.00      873.86     64.77 o
   3   5  12      184.19      170.47     69.51 o
   4   5  12      583.47      577.35     60.20 o
   5   5  12     3358.03     3346.99     78.05 o
   6   5  12      596.36      585.95     68.16 o
   7   5  12     1415.89     1399.54     79.57 o
   8   5  12     2357.42     2437.04     91.93 o
   9   5  12      112.98       62.69     97.16 o
  10   5  12      666.22      691.06    125.48 o
  11   5  12      751.97      670.89    150.05 o
  -4   6  12       13.25       -2.34     94.28 o
  -3   6  12     1151.49     1173.58     82.74 o
  -2   6  12     1370.78     1424.18     77.88 o
  -1   6  12       94.00       70.65     64.83 o
   0   6  12      751.65      731.37     62.44 o
   1   6  12     1639.05     1574.32     63.11 o
   2   6  12      787.56      811.14     59.01 o
   3   6  12        0.48       15.16     56.64 o
   4   6  12     1922.97     1951.50     77.78 o
   5   6  12     3396.32     3300.24     78.45 o
   6   6  12       15.99       26.00     72.51 o
   7   6  12     2809.78     2813.11     96.86 o
   8   6  12      870.49      894.47     86.08 o
   9   6  12       94.46       77.16    135.81 o
  10   6  12      896.86      738.40    142.81 o
  11   6  12      632.18      608.93    140.17 o
  -3   7  12      925.37      850.69     83.48 o
  -2   7  12      494.79      429.16     71.66 o
  -1   7  12       16.03       28.94     74.41 o
   0   7  12      118.81      100.00     71.78 o
   1   7  12      900.37      937.20     68.61 o
   2   7  12     1280.36     1338.27     70.63 o
   3   7  12      538.34      583.98     60.43 o
   4   7  12     4135.51     4129.57     87.09 o
   5   7  12      911.15      885.58     68.98 o
   6   7  12     1119.99     1213.10     90.30 o
   7   7  12     2122.33     2014.79     89.27 o
   8   7  12      287.24      238.90    113.97 o
   9   7  12       52.28       68.53    136.04 o
  10   7  12      442.50      443.16    169.98 o
  11   7  12      755.08      661.19    141.26 o
  -2   8  12      381.12      333.24     97.36 o
  -1   8  12        0.41       -3.88     76.87 o
   0   8  12     1227.11     1267.03     86.34 o
   1   8  12     3934.53     3841.97     73.71 o
   2   8  12      180.31      183.91     58.97 o
   3   8  12     3342.97     3421.70     86.58 o
   4   8  12     2649.07     2604.75     74.21 o
   5   8  12        4.86       -6.29     79.02 o
   6   8  12     1339.27     1221.51     94.30 o
   7   8  12     1521.41     1359.90     90.02 o
   8   8  12      226.17      179.35    101.70 o
   9   8  12       91.76      167.81    164.02 o
  10   8  12     1101.41     1215.54    171.62 o
  11   8  12     1044.97     1174.59    143.68 o
  -1   9  12      152.53      131.81     89.45 o
   0   9  12     1887.01     1945.54     92.33 o
   1   9  12      800.56      872.26     73.92 o
   2   9  12      612.11      629.56     70.40 o
   3   9  12     2465.04     2466.34     72.95 o
   4   9  12      497.26      465.80     66.75 o
   5   9  12      299.57      302.58     74.34 o
   6   9  12     1058.23      964.34     87.73 o
   7   9  12     1239.10     1185.65     89.53 o
   8   9  12      212.88      235.74    117.60 o
   9   9  12      621.15      526.02    138.60 o
  10   9  12     2200.30     2035.42    128.48 o
  11   9  12      511.11      559.60    165.38 o
   0  10  12     1524.31     1402.43     95.09 o
   1  10  12       54.03       19.23     73.01 o
   2  10  12      732.23      728.52     89.63 o
   3  10  12     1290.04     1355.28     85.65 o
   4  10  12      122.36      101.69     81.72 o
   5  10  12       97.43       77.89     85.57 o
   6  10  12      499.63      444.18    108.25 o
   7  10  12     1027.88     1095.66    105.18 o
   8  10  12      113.30      171.65    166.37 o
   9  10  12     1140.45     1204.44    143.72 o
  10  10  12     1387.88     1342.30    143.31 o
  11  10  12        1.43       31.87    164.44 o
   2  11  12      278.08      200.07    104.38 o
   3  11  12      270.38      271.36     97.01 o
   4  11  12      144.83      132.44     85.73 o
   5  11  12       99.04      118.55     94.21 o
   6  11  12     1574.02     1563.80     97.76 o
   7  11  12      940.69      934.58    113.81 o
   8  11  12      318.24      196.38    154.46 o
   9  11  12     1931.49     2015.48    144.43 o
  10  11  12      297.03      178.04    164.93 o
   4  12  12       38.66       62.10    121.79 o
   5  12  12     1026.83      924.70     96.30 o
   6  12  12     1849.98     1975.51    133.86 o
   7  12  12      121.42       71.36    137.33 o
   8  12  12      602.77      702.27    158.64 o
   9  12  12      688.71      681.38    187.01 o
  -2  -3  13        1.54       60.93    116.27 o
  -1  -3  13     1508.14     1535.95     94.53 o
   0  -3  13     1444.53     1352.73     86.00 o
   1  -3  13        9.25        3.54     96.54 o
   2  -3  13      697.38      619.26    116.98 o
  -4  -2  13     1540.99     1400.37    164.88 o
  -3  -2  13      902.18      918.21     84.84 o
  -2  -2  13       99.10       93.43     88.43 o
  -1  -2  13     2555.42     2709.67    116.06 o
   0  -2  13     1474.01     1461.66     93.80 o
   1  -2  13       22.27       26.77     90.16 o
   2  -2  13      829.71      803.41     95.13 o
   3  -2  13      691.68      639.99     94.20 o
   4  -2  13       80.83       65.83    111.63 o
  -4  -1  13     2130.85     2055.01     96.47 o
  -3  -1  13      119.45       44.75     89.29 o
  -2  -1  13      960.61     1014.90     88.31 o
  -1  -1  13     1187.03     1211.26     79.63 o
   0  -1  13      192.10       90.77     76.55 o
   1  -1  13      125.85      142.00     76.42 o
   2  -1  13      694.73      689.55     78.32 o
   3  -1  13      589.01      631.19     81.07 o
   4  -1  13        0.30       38.17    103.09 o
   5  -1  13     1205.72     1249.16    106.95 o
  -4   0  13     1017.67     1066.52    111.60 o
  -3   0  13        9.38       58.32     91.69 o
  -2   0  13     1113.77     1155.02     79.06 o
  -1   0  13      758.77      743.35     77.78 o
   0   0  13      151.59      172.73     67.82 o
   1   0  13      393.43      408.13     86.00 o
   2   0  13     1751.50     1709.21     74.83 o
   3   0  13      742.44      824.64     85.49 o
   4   0  13      422.71      419.78     86.10 o
   5   0  13     2208.45     2188.25    112.92 o
   6   0  13      533.09      488.49     99.54 o
   7   0  13      382.69      278.29    113.41 o
  -5   1  13     1246.28     1073.24    155.57 o
  -4   1  13      456.16      428.96     89.88 o
  -3   1  13      250.33      274.51     76.95 o
  -2   1  13     1042.52     1012.37     74.03 o
  -1   1  13     1007.13      940.24     66.18 o
   0   1  13       90.04      102.01     65.66 o
   1   1  13     1423.94     1388.61     75.07 o
   2   1  13     3422.33     3523.76     85.11 o
   3   1  13      137.22      121.94     67.41 o
   4   1  13     1507.72     1527.74     71.48 o
   5   1  13     1970.41     1943.25     81.50 o
   6   1  13      143.90       98.42     83.08 o
   7   1  13      297.03      269.42     89.68 o
  -4   2  13       31.73       24.87     82.79 o
  -3   2  13      382.13      447.80     85.81 o
  -2   2  13     1661.41     1724.30     82.17 o
  -1   2  13     1335.82     1369.99     69.12 o
   0   2  13      140.74      192.70     61.30 o
   1   2  13     2877.86     3029.17    103.42 o
   2   2  13     2602.02     2707.33     87.87 o
   3   2  13      122.48      166.13     67.68 o
   4   2  13     2684.70     2664.94    131.56 o
   5   2  13     1058.64     1051.61     67.69 o
   6   2  13        8.96       19.00    100.24 o
   7   2  13      415.92      384.82     86.01 o
   8   2  13     1242.00     1159.24    110.11 o
  -4   3  13       53.56       61.73     99.00 o
  -3   3  13      217.21      227.27     79.19 o
  -2   3  13     2023.11     2135.17     82.45 o
  -1   3  13      307.58      284.80     67.61 o
   0   3  13     1640.00     1676.18     65.15 o
   1   3  13     4566.53     4545.53     69.92 o
   2   3  13      468.74      515.42     68.66 o
   3   3  13     1119.86     1226.77     70.93 o
   4   3  13     1950.12     2012.44     81.58 o
   5   3  13      761.42      727.43     73.09 o
   6   3  13       34.76        6.73     89.59 o
   7   3  13     1467.41     1518.41     90.10 o
   8   3  13     2647.73     2549.05    110.21 o
   9   3  13      106.82      120.46    107.68 o
  -4   4  13        0.08       26.15     89.52 o
  -3   4  13     1235.90     1325.23     94.75 o
  -2   4  13     2127.10     2269.45     82.10 o
  -1   4  13        4.40      -11.08     65.45 o
   0   4  13     2273.55     2276.58     68.86 o
   1   4  13     1360.87     1355.10     65.49 o
   2   4  13       82.24      106.86     62.03 o
   3   4  13     1212.44     1277.16     65.90 o
   4   4  13     2619.73     2630.56     91.37 o
   5   4  13     1031.93     1070.74     74.10 o
   6   4  13      394.10      396.68     73.48 o
   7   4  13     2479.52     2580.19     91.06 o
   8   4  13      738.08      729.26     99.34 o
   9   4  13      216.66      188.29     95.14 o
  -3   5  13     1772.46     1795.26     92.67 o
  -2   5  13      622.93      604.91     67.36 o
  -1   5  13      435.38      450.54     76.87 o
   0   5  13     2008.06     1970.90     66.31 o
   1   5  13      507.82      566.91     73.83 o
   2   5  13       14.83       61.22     66.63 o
   3   5  13      371.52      349.39     69.00 o
   4   5  13     1479.93     1586.39     74.78 o
   5   5  13      612.11      544.14     72.58 o
   6   5  13      774.41      780.25     75.25 o
   7   5  13     1951.76     1982.91     84.45 o
   8   5  13      247.57      196.30     81.84 o
   9   5  13      418.95      381.83    114.81 o
  10   5  13      596.14      526.58    110.99 o
  -3   6  13      798.27      705.31     93.41 o
  -2   6  13        0.56       17.22     75.82 o
  -1   6  13      515.85      450.36     71.88 o
   0   6  13      750.47      818.68     77.70 o
   1   6  13      458.49      461.19     67.13 o
   2   6  13        6.84       27.43     66.83 o
   3   6  13     1535.29     1569.10     79.37 o
   4   6  13     1517.05     1471.82     69.48 o
   5   6  13       55.44       58.08     71.77 o
   6   6  13     2485.97     2458.82     87.09 o
   7   6  13     1058.28      885.54     78.67 o
   8   6  13      130.14      142.96     84.10 o
   9   6  13      949.27      931.43    115.19 o
  10   6  13      606.99      530.88    157.61 o
  -2   7  13       40.66       25.41     76.53 o
  -1   7  13      357.65      373.80     74.53 o
   0   7  13      884.06      912.97     78.56 o
   1   7  13      411.05      362.08     71.56 o
   2   7  13      752.67      815.44     75.64 o
   3   7  13     3072.59     3101.95     73.91 o
   4   7  13      725.17      697.63     71.48 o
   5   7  13      472.16      508.55     87.21 o
   6   7  13     1533.30     1488.39     85.24 o
   7   7  13      228.29      220.28     96.48 o
   8   7  13      398.63      356.26     92.98 o
   9   7  13      458.70      349.22    167.47 o
  10   7  13      443.37      383.61    160.03 o
  -1   8  13      472.02      461.36     88.75 o
   0   8  13     1189.50     1155.33     87.57 o
   1   8  13       19.83       13.91     72.76 o
   2   8  13     1394.60     1396.46     76.79 o
   3   8  13     1624.30     1713.69     78.08 o
   4   8  13        3.93        7.30     65.24 o
   5   8  13     1536.51     1469.30     78.05 o
   6   8  13      815.64      761.53     94.21 o
   7   8  13       63.49       33.05    102.32 o
   8   8  13      140.49      112.99    115.47 o
   9   8  13      838.36      760.31    137.04 o
  10   8  13      659.02      743.90    162.88 o
   0   9  13      738.09      731.62     79.54 o
   1   9  13      158.51      145.77     78.70 o
   2   9  13     1987.96     2094.47     85.92 o
   3   9  13      932.38      976.42    100.94 o
   4   9  13      153.21      161.49     90.38 o
   5   9  13      871.07      837.56     87.49 o
   6   9  13      565.27      531.65     88.84 o
   7   9  13      181.66      206.03     98.50 o
   8   9  13      422.96      351.09    119.38 o
   9   9  13     2011.78     2277.63    196.68 o
  10   9  13      416.25      383.44    158.33 o
   1  10  13      874.93      769.09     91.57 o
   2  10  13      931.37      885.76     86.79 o
   3  10  13        3.75       23.65     79.98 o
   4  10  13      538.55      532.81     94.64 o
   5  10  13     1213.14     1261.17     97.24 o
   6  10  13      808.13      795.31    102.97 o
   7  10  13       13.57       25.79    107.59 o
   8  10  13     1806.12     1672.62    142.74 o
   9  10  13     1708.80     1837.33    161.49 o
  10  10  13       29.46       63.18    182.08 o
   3  11  13        2.94       43.04    101.64 o
   4  11  13      239.25      149.77    102.43 o
   5  11  13     1198.36     1255.59    122.98 o
   6  11  13      616.54      628.00    123.43 o
   7  11  13      235.76      240.73    124.30 o
   8  11  13     1440.01     1424.97    165.03 o
   9  11  13      301.02      233.82    189.12 o
  -1  -1  14      173.95       65.22     90.20 o
   0  -1  14      144.94      203.05     96.90 o
   1  -1  14     1138.74     1111.07     83.61 o
   2  -1  14      906.93      929.12     89.14 o
   3  -1  14        0.55       37.96     98.99 o
  -2   0  14      554.95      542.86     92.53 o
  -1   0  14       68.99      103.53     89.24 o
   0   0  14      315.20      325.31     80.74 o
   1   0  14     1337.17     1339.01     85.07 o
   2   0  14      542.72      524.16     92.09 o
   3   0  14      580.96      550.64    107.58 o
   4   0  14     2022.56     2025.52     89.10 o
   5   0  14      530.88      416.12     96.85 o
  -3   1  14      803.15      784.44     84.73 o
  -2   1  14      380.33      342.35     98.93 o
  -1   1  14        6.27       12.11     84.64 o
   0   1  14      938.19      970.20     73.43 o
   1   1  14     1662.63     1698.50     74.80 o
   2   1  14       60.13       49.97     67.04 o
   3   1  14     1589.20     1604.72     89.84 o
   4   1  14     1335.01     1289.54     87.29 o
   5   1  14        8.24       53.78     93.28 o
   6   1  14      469.92      496.47    116.39 o
  -3   2  14      812.14      727.26     98.86 o
  -2   2  14      969.29     1040.33     79.76 o
  -1   2  14       54.17       52.16     78.14 o
   0   2  14     1846.77     1943.83     80.87 o
   1   2  14     1006.28     1070.02     87.10 o
   2   2  14      274.28      320.79     78.70 o
   3   2  14     1989.21     1968.12     78.86 o
   4   2  14      600.90      619.86     81.46 o
   5   2  14       77.46       77.15     84.68 o
   6   2  14      536.59      566.45    101.48 o
   7   2  14      978.19      890.94     86.88 o
  -3   3  14     1462.17     1492.31    141.49 o
  -2   3  14       87.02       47.66     83.40 o
  -1   3  14     1176.57     1324.07     84.60 o
   0   3  14     2601.77     2624.75     73.98 o
   1   3  14      109.89       95.60     76.76 o
   2   3  14     1067.04     1088.14     74.14 o
   3   3  14     1656.39     1661.73     72.70 o
   4   3  14      483.74      463.40     88.25 o
   5   3  14       79.50       78.52     81.28 o
   6   3  14     1220.17     1176.58     88.84 o
   7   3  14     1470.57     1525.59    110.46 o
   8   3  14       85.53       89.27    109.39 o
  -2   4  14       61.86       64.13     88.84 o
  -1   4  14     2168.37     2277.53     80.36 o
   0   4  14     1551.25     1561.98     80.98 o
   1   4  14        7.57       12.40     72.61 o
   2   4  14      703.13      752.44     95.03 o
   3   4  14     1518.90     1528.62     73.15 o
   4   4  14      914.23      962.42     99.27 o
   5   4  14       85.45       84.68     81.01 o
   6   4  14     1529.96     1638.13     89.36 o
   7   4  14      830.39      789.62     96.42 o
   8   4  14      179.60      176.22     94.18 o
  -2   5  14      291.32      241.66     83.97 o
  -1   5  14     1304.14     1309.69     80.48 o
   0   5  14      364.16      354.28     67.87 o
   1   5  14       57.58       69.24     85.70 o
   2   5  14     1151.93     1156.30     76.03 o
   3   5  14     1062.23     1159.75     87.70 o
   4   5  14       23.69       15.38     80.27 o
   5   5  14     1760.12     1839.98     95.31 o
   6   5  14     3258.87     3331.82     95.81 o
   7   5  14      147.42      160.27     94.55 o
   8   5  14     1485.83     1316.43     99.29 o
   9   5  14     1269.79     1139.42    119.01 o
  -1   6  14      779.07      717.84     78.66 o
   0   6  14      210.24      178.38    100.55 o
   1   6  14       97.41      100.88     85.89 o
   2   6  14     1384.47     1371.37     90.36 o
   3   6  14     1540.07     1566.79    115.76 o
   4   6  14        2.29       15.17     69.72 o
   5   6  14     2402.14     2522.03     98.65 o
   6   6  14     1538.83     1546.04     98.01 o
   7   6  14       73.88       93.09    108.81 o
   8   6  14      568.04      505.65     92.58 o
   9   6  14      121.05       43.48    120.66 o
  -1   7  14      469.13      398.26    142.23 o
   0   7  14      201.30      184.08    109.31 o
   1   7  14      569.09      533.55     87.55 o
   2   7  14     2106.89     2168.11     79.60 o
   3   7  14      663.56      685.27     76.53 o
   4   7  14      473.45      476.46     82.56 o
   5   7  14     1049.20     1043.95     95.07 o
   6   7  14       40.79       50.65     92.88 o
   7   7  14      379.08      368.46    100.95 o
   8   7  14      670.06      633.36    107.41 o
   9   7  14      571.49      227.26    148.47 o
   0   8  14       32.48       57.20     82.85 o
   1   8  14      684.97      734.25     92.23 o
   2   8  14     1115.84     1150.07     82.41 o
   3   8  14        6.73        4.87     75.39 o
   4   8  14     1427.92     1515.03     87.60 o
   5   8  14      696.34      676.98     94.02 o
   6   8  14        1.13        8.52     86.49 o
   7   8  14      178.72      165.15     96.25 o
   8   8  14      727.89      619.97    115.58 o
   9   8  14      482.05      292.25    182.19 o
   1   9  14     1350.08     1256.79    165.77 o
   2   9  14      239.23      182.65    113.07 o
   3   9  14      580.37      539.61     84.04 o
   4   9  14      710.53      676.82     93.13 o
   5   9  14      285.01      239.41     93.51 o
   6   9  14       10.60       41.92    109.76 o
   7   9  14      365.26      368.40    110.66 o
   8   9  14     1279.87     1317.73    195.01 o
   9   9  14      216.86      116.46    180.72 o
   3  10  14       76.30       69.94    122.36 o
   4  10  14      418.33      389.52    108.77 o
   5  10  14      548.58      583.89    109.51 o
   6  10  14        0.84        6.53    105.36 o
   7  10  14      958.49      919.22    142.01 o
   8  10  14     1161.49     1277.83    189.12 o
   1   1  15       38.94       -4.35     94.66 o
   2   1  15     1569.33     1578.97     98.23 o
   0   2  15      779.56      710.98     88.90 o
   1   2  15      222.92      272.64     90.55 o
   2   2  15     1568.61     1521.90     95.01 o
   3   2  15      590.99      514.71     93.13 o
   4   2  15       98.63      121.97     93.34 o
   0   3  15      101.53       89.90     78.42 o
   1   3  15      816.17      882.96     85.56 o
   2   3  15      939.23      889.52     92.17 o
   3   3  15      176.46      128.03     84.86 o
   4   3  15      114.72       90.46     85.07 o
   5   3  15      750.45      728.20     97.75 o
   6   3  15      546.64      477.88    206.42 o
   0   4  15       58.67       32.65     87.28 o
   1   4  15     1053.65     1100.36    112.67 o
   2   4  15      849.75      877.60     89.39 o
   3   4  15       37.02        6.02     94.88 o
   4   4  15      263.22      259.73     85.11 o
   5   4  15     1344.83     1416.80     99.10 o
   6   4  15      749.57      667.13    111.95 o
   0   5  15      333.98      357.27     91.08 o
   1   5  15      928.87      832.29    101.07 o
   2   5  15      741.17      725.06     88.26 o
   3   5  15      141.74      133.09     95.78 o
   4   5  15      797.04      837.69     98.07 o
   5   5  15     2822.02     2979.19    108.18 o
   6   5  15      146.86      191.59    107.86 o
   7   5  15     1059.67     1028.37    112.78 o
   1   6  15      955.50      951.64    103.33 o
   2   6  15      790.43      858.47     95.73 o
   3   6  15      153.49      253.46     98.07 o
   4   6  15     2218.63     2266.93    181.72 o
   5   6  15     1057.88      995.84     87.06 o
   6   6  15       64.42       77.51     99.52 o
   7   6  15     1151.11     1157.54    108.87 o
   2   7  15      423.47      427.43    103.60 o
   3   7  15      521.99      540.01    104.46 o
   4   7  15     1350.28     1416.70    108.13 o
   5   7  15       48.66       32.85     98.21 o
   6   7  15      907.23      835.19    109.82 o
   7   7  15     1217.09     1100.14    120.31 o
   3   8  15     1359.96     1356.71    101.91 o
   4   8  15      599.28      579.24     98.72 o
   5   8  15        0.08       44.67    106.41 o
   6   8  15      169.86      146.71    110.18 o
   7   8  15      544.43      427.04    119.02 o
   5   9  15        0.23       17.49    125.25 o
   6   9  15      272.19      262.64    222.13 o
 
